# Supplementary material for: Identification of five novel variants of ADAR1 in dyschromatosis symmetrica hereditaria by next-generation sequencing
Source: Front Pediatr. 2023 Jul 5;11:1161502. doi: 10.3389/fped.2023.1161502 (PMC10354868; doi:10.3389/fped.2023.1161502)
Supplement: Supplementary file 2 [file Table2.xlsx]

## Sheet: 17C024008_D001_CapNGS.Skin-Skin
Chr	Start	Stop	genomespan	gene	exon_num	len	Number of tags in this region
chr1	1167639	1168668	chr1:1167639-1168668	B3GALT6	1	1029	1723
chr1	11994800	11994949	chr1:11994800-11994949	PLOD1	1	149	201
chr1	12004575	12004723	chr1:12004575-12004723	PLOD1	unknown	148	1191
chr1	12008004	12008153	chr1:12008004-12008153	PLOD1	2	149	951
chr1	12009822	12009971	chr1:12009822-12009971	PLOD1	3	149	702
chr1	12010414	12010577	chr1:12010414-12010577	PLOD1	4	163	688
chr1	12012662	12012810	chr1:12012662-12012810	PLOD1	5	148	620
chr1	12014844	12014993	chr1:12014844-12014993	PLOD1	6	149	974
chr1	12016948	12017097	chr1:12016948-12017097	PLOD1	7	149	455
chr1	12017875	12018024	chr1:12017875-12018024	PLOD1	8	149	430
chr1	12018564	12018713	chr1:12018564-12018713	PLOD1	9	149	519
chr1	12020689	12020838	chr1:12020689-12020838	PLOD1	10	149	639
chr1	12023567	12023715	chr1:12023567-12023715	PLOD1	11	148	990
chr1	12024220	12024369	chr1:12024220-12024369	PLOD1	12	149	640
chr1	12024697	12024846	chr1:12024697-12024846	PLOD1	13	149	817
chr1	12025519	12025668	chr1:12025519-12025668	PLOD1	14	149	602
chr1	12026266	12026415	chr1:12026266-12026415	PLOD1	15	149	562
chr1	12027022	12027170	chr1:12027022-12027170	PLOD1	16	148	1238
chr1	12030726	12030874	chr1:12030726-12030874	PLOD1	17	148	998
chr1	12032917	12033066	chr1:12032917-12033066	PLOD1	18	149	712
chr1	12034710	12034865	chr1:12034710-12034865	PLOD1	19	155	835
chr1	17345345	17345484	chr1:17345345-17345484	SDHB	8	139	255
chr1	17349083	17349245	chr1:17349083-17349245	SDHB	7	162	1003
chr1	17350448	17350589	chr1:17350448-17350589	SDHB	6	141	555
chr1	17354224	17354380	chr1:17354224-17354380	SDHB	5	156	1468
chr1	17354996	17355251	chr1:17354996-17355251	SDHB	4	255	2073
chr1	17359528	17359667	chr1:17359528-17359667	SDHB	3	139	499
chr1	17371236	17371403	chr1:17371236-17371403	SDHB	2	167	600
chr1	17380409	17380548	chr1:17380409-17380548	SDHB	1	139	512
chr1	24172185	24172365	chr1:24172185-24172365	FUCA1	8	180	488
chr1	24172544	24172683	chr1:24172544-24172683	FUCA1	7	139	576
chr1	24175119	24175349	chr1:24175119-24175349	FUCA1	6	230	1821
chr1	24180830	24181070	chr1:24180830-24181070	FUCA1	5	240	1363
chr1	24186268	24186413	chr1:24186268-24186413	FUCA1	4	145	1199
chr1	24189604	24189781	chr1:24189604-24189781	FUCA1	3	177	309
chr1	24191961	24192135	chr1:24191961-24192135	FUCA1	2	174	1718
chr1	24194368	24194796	chr1:24194368-24194796	FUCA1	1	428	1631
chr1	32739779	32740055	chr1:32739779-32740055	LCK	2	276	1879
chr1	32740318	32740704	chr1:32740318-32740704	LCK	3	386	3122
chr1	32740902	32741040	chr1:32740902-32741040	LCK	5	138	1218
chr1	32741150	32741293	chr1:32741150-32741293	LCK	6	143	296
chr1	32741495	32741684	chr1:32741495-32741684	LCK	7	189	2219
chr1	32741918	32742110	chr1:32741918-32742110	LCK	8	192	1755
chr1	32742188	32742407	chr1:32742188-32742407	LCK	9	219	818
chr1	32745162	32745368	chr1:32745162-32745368	LCK	10	206	627
chr1	32745422	32745615	chr1:32745422-32745615	LCK	11	193	1553
chr1	32745660	32745831	chr1:32745660-32745831	LCK	12	171	618
chr1	32751095	32751337	chr1:32751095-32751337	LCK	13	242	1100
chr1	35226856	35227656	chr1:35226856-35227656	GJB4	2	800	3854
chr1	35250364	35251176	chr1:35250364-35251176	GJB3	2	812	3002
chr1	38078427	38078593	chr1:38078427-38078593	RSPO1	8	166	771
chr1	38079376	38079564	chr1:38079376-38079564	RSPO1	7	188	854
chr1	38079856	38080005	chr1:38079856-38080005	RSPO1	6	149	919
chr1	38082156	38082347	chr1:38082156-38082347	RSPO1	5	191	367
chr1	38095212	38095361	chr1:38095212-38095361	RSPO1	4	149	1056
chr1	38095493	38095641	chr1:38095493-38095641	RSPO1	unknown	148	339
chr1	40723931	40724079	chr1:40723931-40724079	ZMPSTE24	1	148	759
chr1	40726510	40726658	chr1:40726510-40726658	ZMPSTE24	2	148	225
chr1	40733427	40733575	chr1:40733427-40733575	ZMPSTE24	3	148	811
chr1	40734075	40734223	chr1:40734075-40734223	ZMPSTE24	4	148	166
chr1	40735647	40735799	chr1:40735647-40735799	ZMPSTE24	5	152	353
chr1	40737562	40737711	chr1:40737562-40737711	ZMPSTE24	6	149	216
chr1	40747015	40747199	chr1:40747015-40747199	ZMPSTE24	7	184	255
chr1	40751575	40751723	chr1:40751575-40751723	ZMPSTE24	8	148	243
chr1	40756523	40756672	chr1:40756523-40756672	ZMPSTE24	9	149	297
chr1	40758117	40758341	chr1:40758117-40758341	ZMPSTE24	10	224	474
chr1	45288067	45288361	chr1:45288067-45288361	PTCH2	22	294	786
chr1	45288721	45288860	chr1:45288721-45288860	PTCH2	21	139	1848
chr1	45288895	45289077	chr1:45288895-45289077	PTCH2	20	182	2375
chr1	45291902	45292079	chr1:45291902-45292079	PTCH2	19	177	681
chr1	45292140	45292460	chr1:45292140-45292460	PTCH2	18	320	1031
chr1	45292554	45292774	chr1:45292554-45292774	PTCH2	17	220	1713
chr1	45292819	45293001	chr1:45292819-45293001	PTCH2	16	182	1381
chr1	45293054	45293406	chr1:45293054-45293406	PTCH2	15	352	2069
chr1	45293495	45293883	chr1:45293495-45293883	PTCH2	14	388	2326
chr1	45293948	45294106	chr1:45293948-45294106	PTCH2	13	158	452
chr1	45294158	45294323	chr1:45294158-45294323	PTCH2	12	165	510
chr1	45294631	45294769	chr1:45294631-45294769	PTCH2	11	138	364
chr1	45294809	45295004	chr1:45294809-45295004	PTCH2	10	195	570
chr1	45295054	45295225	chr1:45295054-45295225	PTCH2	9	171	1094
chr1	45295266	45295453	chr1:45295266-45295453	PTCH2	8	187	1051
chr1	45295561	45295722	chr1:45295561-45295722	PTCH2	7	161	669
chr1	45296500	45296735	chr1:45296500-45296735	PTCH2	6	235	1112
chr1	45297354	45297493	chr1:45297354-45297493	PTCH2	5	139	1646
chr1	45297612	45297751	chr1:45297612-45297751	PTCH2	4	139	751
chr1	45297804	45298033	chr1:45297804-45298033	PTCH2	3	229	1725
chr1	45307499	45307731	chr1:45307499-45307731	PTCH2	2	232	449
chr1	45308499	45308638	chr1:45308499-45308638	PTCH2	1	139	650
chr1	45477873	45478022	chr1:45477873-45478022	UROD	1	149	684
chr1	45478561	45478709	chr1:45478561-45478709	UROD	2	148	624
chr1	45478808	45479073	chr1:45478808-45479073	UROD	3	265	1296
chr1	45479238	45479463	chr1:45479238-45479463	UROD	5	225	1253
chr1	45479581	45479787	chr1:45479581-45479787	UROD	6	206	518
chr1	45480105	45480254	chr1:45480105-45480254	UROD	7	149	485
chr1	45480384	45480532	chr1:45480384-45480532	UROD	8	148	675
chr1	45480571	45480719	chr1:45480571-45480719	UROD	9	148	1534
chr1	45481009	45481170	chr1:45481009-45481170	UROD	10	161	1119
chr1	45794958	45795129	chr1:45794958-45795129	MUTYH	16	171	185
chr1	45796139	45796278	chr1:45796139-45796278	MUTYH	15	139	521
chr1	45796834	45797026	chr1:45796834-45797026	MUTYH	14	192	1743
chr1	45797072	45797248	chr1:45797072-45797248	MUTYH	13	176	1084
chr1	45797313	45797541	chr1:45797313-45797541	MUTYH	12	228	856
chr1	45797657	45797796	chr1:45797657-45797796	MUTYH	11	139	2031
chr1	45797818	45798002	chr1:45797818-45798002	MUTYH	10	184	1836
chr1	45798042	45798181	chr1:45798042-45798181	MUTYH	9	139	1264
chr1	45798226	45798379	chr1:45798226-45798379	MUTYH	8	153	1089
chr1	45798401	45798540	chr1:45798401-45798540	MUTYH	7	139	1085
chr1	45798541	45798680	chr1:45798541-45798680	MUTYH	6	139	2256
chr1	45798736	45798875	chr1:45798736-45798875	MUTYH	5	139	2929
chr1	45798907	45799046	chr1:45798907-45799046	MUTYH	4	139	2906
chr1	45799065	45799295	chr1:45799065-45799295	MUTYH	3	230	2561
chr1	45800043	45800203	chr1:45800043-45800203	MUTYH	2	160	1758
chr1	45805839	45805978	chr1:45805839-45805978	MUTYH,TOE1	unknown	139	1009
chr1	115251136	115251295	chr1:115251136-115251295	NRAS	5	159	1277
chr1	115252170	115252369	chr1:115252170-115252369	NRAS	4	199	1602
chr1	115256401	115256619	chr1:115256401-115256619	NRAS	3	218	659
chr1	115258651	115258801	chr1:115258651-115258801	NRAS	2	150	1448
chr1	120254626	120254803	chr1:120254626-120254803	PHGDH	1	177	500
chr1	120263737	120263964	chr1:120263737-120263964	PHGDH	2	227	1270
chr1	120265962	120266101	chr1:120265962-120266101	PHGDH	3	139	1440
chr1	120267398	120267635	chr1:120267398-120267635	PHGDH	intronic	237	2136
chr1	120269432	120269570	chr1:120269432-120269570	PHGDH	4	138	590
chr1	120269607	120269745	chr1:120269607-120269745	PHGDH	5	138	493
chr1	120277237	120277555	chr1:120277237-120277555	PHGDH	6	318	2065
chr1	120277898	120278086	chr1:120277898-120278086	PHGDH	7	188	1597
chr1	120279717	120279909	chr1:120279717-120279909	PHGDH	8	192	1533
chr1	120282989	120283161	chr1:120282989-120283161	PHGDH	9	172	732
chr1	120284370	120284540	chr1:120284370-120284540	PHGDH	10	170	2528
chr1	120285410	120285687	chr1:120285410-120285687	PHGDH	11	277	2706
chr1	120286489	120286683	chr1:120286489-120286683	PHGDH	12	194	1169
chr1	150480651	150480790	chr1:150480651-150480790	ECM1	1	139	998
chr1	150481963	150482101	chr1:150481963-150482101	ECM1	2	138	438
chr1	150482117	150482258	chr1:150482117-150482258	ECM1	3	141	864
chr1	150482291	150482498	chr1:150482291-150482498	ECM1	4	207	1679
chr1	150482549	150482687	chr1:150482549-150482687	ECM1	5	138	998
chr1	150483332	150483712	chr1:150483332-150483712	ECM1	6	380	2261
chr1	150483913	150484327	chr1:150483913-150484327	ECM1	7	414	2587
chr1	150484808	150485068	chr1:150484808-150485068	ECM1	8	260	2750
chr1	150485175	150485314	chr1:150485175-150485314	ECM1	9	139	2666
chr1	150485693	150485963	chr1:150485693-150485963	ECM1	10	270	1039
chr1	152275176	152287223	chr1:152275176-152287223	FLG	3	12047	103117
chr1	152287789	152287938	chr1:152287789-152287938	FLG	2	149	206
chr1	153233406	153234384	chr1:153233406-153234384	LOR	2	978	2325
chr1	154557262	154557539	chr1:154557262-154557539	ADAR	15	277	882
chr1	154557673	154557840	chr1:154557673-154557840	ADAR	14	167	2274
chr1	154558209	154558361	chr1:154558209-154558361	ADAR	13	152	1537
chr1	154558637	154558859	chr1:154558637-154558859	ADAR	12	222	1601
chr1	154560581	154560754	chr1:154560581-154560754	ADAR	11	173	2056
chr1	154561007	154561169	chr1:154561007-154561169	ADAR	10	162	739
chr1	154561822	154561961	chr1:154561822-154561961	ADAR	9	139	222
chr1	154562213	154562424	chr1:154562213-154562424	ADAR	8	211	1085
chr1	154562640	154562905	chr1:154562640-154562905	ADAR	7	265	1770
chr1	154569261	154569491	chr1:154569261-154569491	ADAR	6	230	1864
chr1	154569579	154569763	chr1:154569579-154569763	ADAR	5	184	586
chr1	154570284	154570472	chr1:154570284-154570472	ADAR	4	188	2158
chr1	154570858	154571081	chr1:154570858-154571081	ADAR	3	223	2389
chr1	154573497	154575122	chr1:154573497-154575122	ADAR	2	1625	15835
chr1	154580406	154580544	chr1:154580406-154580544	ADAR	unknown	138	713
chr1	154897585	154897761	chr1:154897585-154897761	PMVK	5	176	1648
chr1	154898810	154898979	chr1:154898810-154898979	PMVK	4	169	337
chr1	154901480	154901672	chr1:154901480-154901672	PMVK	3	192	457
chr1	154904790	154904929	chr1:154904790-154904929	PMVK	2	139	1071
chr1	154909045	154909183	chr1:154909045-154909183	PMVK	1	138	494
chr1	155204766	155204911	chr1:155204766-155204911	GBA	12	145	1477
chr1	155204966	155205122	chr1:155204966-155205122	GBA	11	156	1933
chr1	155205452	155205655	chr1:155205452-155205655	GBA	10	203	1598
chr1	155206016	155206280	chr1:155206016-155206280	GBA	9	264	1226
chr1	155207112	155207389	chr1:155207112-155207389	GBA	8	277	1494
chr1	155207905	155208117	chr1:155207905-155208117	GBA	7	212	1746
chr1	155208288	155208461	chr1:155208288-155208461	GBA	6	173	877
chr1	155209387	155209573	chr1:155209387-155209573	GBA	5	186	1578
chr1	155209657	155209888	chr1:155209657-155209888	GBA	4	231	1475
chr1	155210395	155210534	chr1:155210395-155210534	GBA	3	139	792
chr1	155210821	155210959	chr1:155210821-155210959	GBA	2	138	206
chr1	155279561	155279776	chr1:155279561-155279776	FDPS	1	215	1906
chr1	155279814	155280016	chr1:155279814-155280016	FDPS	2	202	1107
chr1	155282026	155282206	chr1:155282026-155282206	FDPS	3	180	957
chr1	155287703	155287841	chr1:155287703-155287841	FDPS	4	138	2560
chr1	155287940	155288102	chr1:155287940-155288102	FDPS	5	162	611
chr1	155288431	155288569	chr1:155288431-155288569	FDPS	6	138	2454
chr1	155288614	155288752	chr1:155288614-155288752	FDPS	7	138	1849
chr1	155289371	155289510	chr1:155289371-155289510	FDPS	8	139	617
chr1	155289565	155289739	chr1:155289565-155289739	FDPS	9	174	1937
chr1	155290180	155290420	chr1:155290180-155290420	FDPS	10	240	1113
chr1	155870159	155870429	chr1:155870159-155870429	RIT1	6	270	1295
chr1	155874082	155874313	chr1:155874082-155874313	RIT1	5	231	1177
chr1	155874489	155874628	chr1:155874489-155874628	RIT1	4	139	80
chr1	155880200	155880338	chr1:155880200-155880338	RIT1	3	138	917
chr1	155880427	155880742	chr1:155880427-155880742	RIT1	2	315	2268
chr1	156084710	156085065	chr1:156084710-156085065	LMNA	1	355	1077
chr1	156095930	156096079	chr1:156095930-156096079	LMNA	unknown	149	629
chr1	156096576	156096724	chr1:156096576-156096724	LMNA	unknown	148	323
chr1	156099596	156099744	chr1:156099596-156099744	LMNA	intronic	148	495
chr1	156100408	156100689	chr1:156100408-156100689	LMNA	2	281	2263
chr1	156104182	156104331	chr1:156104182-156104331	LMNA	3	149	514
chr1	156104596	156104766	chr1:156104596-156104766	LMNA	4	170	293
chr1	156104966	156105115	chr1:156104966-156105115	LMNA	5	149	300
chr1	156105692	156105912	chr1:156105692-156105912	LMNA	6	220	532
chr1	156106005	156106231	chr1:156106005-156106231	LMNA	7	226	1073
chr1	156106691	156106840	chr1:156106691-156106840	LMNA	8	149	867
chr1	156106889	156107038	chr1:156106889-156107038	LMNA	9	149	734
chr1	156107426	156107574	chr1:156107426-156107574	LMNA	10	148	772
chr1	156108279	156108548	chr1:156108279-156108548	LMNA	unknown	269	985
chr1	156108810	156108958	chr1:156108810-156108958	LMNA	unknown	148	597
chr1	156109521	156109670	chr1:156109521-156109670	LMNA	unknown	149	508
chr1	160313160	160313298	chr1:160313160-160313298	NCSTN	1	138	944
chr1	160314323	160314461	chr1:160314323-160314461	NCSTN	unknown	138	282
chr1	160314492	160314636	chr1:160314492-160314636	NCSTN	2	144	928
chr1	160318769	160318932	chr1:160318769-160318932	NCSTN	3	163	1614
chr1	160319319	160319480	chr1:160319319-160319480	NCSTN	4	161	1010
chr1	160319875	160320060	chr1:160319875-160320060	NCSTN	5	185	449
chr1	160320992	160321182	chr1:160320992-160321182	NCSTN	6	190	1586
chr1	160321466	160321615	chr1:160321466-160321615	NCSTN	7	149	535
chr1	160321824	160322016	chr1:160321824-160322016	NCSTN	8	192	1793
chr1	160322657	160322801	chr1:160322657-160322801	NCSTN	9	144	1239
chr1	160322919	160323058	chr1:160322919-160323058	NCSTN	10	139	1577
chr1	160323888	160324100	chr1:160323888-160324100	NCSTN	11	212	2202
chr1	160325425	160325567	chr1:160325425-160325567	NCSTN	12	142	2347
chr1	160325631	160325770	chr1:160325631-160325770	NCSTN	13	139	979
chr1	160326024	160326163	chr1:160326024-160326163	NCSTN	14	139	122
chr1	160326370	160326564	chr1:160326370-160326564	NCSTN	15	194	2081
chr1	160326811	160327063	chr1:160326811-160327063	NCSTN	16	252	623
chr1	160327919	160328081	chr1:160327919-160328081	NCSTN	17	162	1706
chr1	161042431	161042695	chr1:161042431-161042695	NECTIN4	9	264	3907
chr1	161042978	161043126	chr1:161042978-161043126	NECTIN4	8	148	955
chr1	161043473	161043622	chr1:161043473-161043622	NECTIN4	7	149	1643
chr1	161043987	161044186	chr1:161043987-161044186	NECTIN4	6	199	2249
chr1	161044318	161044549	chr1:161044318-161044549	NECTIN4	5	231	3326
chr1	161046125	161046285	chr1:161046125-161046285	NECTIN4	4	160	1782
chr1	161047223	161047553	chr1:161047223-161047553	NECTIN4	3	330	1633
chr1	161049360	161049759	chr1:161049360-161049759	NECTIN4	2	399	1961
chr1	161058973	161059121	chr1:161058973-161059121	NECTIN4	1	148	555
chr1	170501270	170501445	chr1:170501270-170501445	GORAB	1	175	902
chr1	170502585	170502812	chr1:170502585-170502812	GORAB	UTR5	227	177
chr1	170508331	170508728	chr1:170508331-170508728	GORAB	2	397	764
chr1	170511612	170511753	chr1:170511612-170511753	GORAB	3	141	55
chr1	170513826	170514010	chr1:170513826-170514010	GORAB	4	184	436
chr1	170521136	170521623	chr1:170521136-170521623	GORAB	5	487	603
chr1	182992832	182993289	chr1:182992832-182993289	LAMC1	1	457	1370
chr1	183072443	183072811	chr1:183072443-183072811	LAMC1	2	368	1661
chr1	183077391	183077561	chr1:183077391-183077561	LAMC1	3	170	563
chr1	183079603	183079809	chr1:183079603-183079809	LAMC1	4	206	454
chr1	183083646	183083874	chr1:183083646-183083874	LAMC1	5	228	1764
chr1	183084635	183084792	chr1:183084635-183084792	LAMC1	6	157	465
chr1	183085692	183085830	chr1:183085692-183085830	LAMC1	7	138	377
chr1	183085882	183086058	chr1:183085882-183086058	LAMC1	8	176	373
chr1	183086435	183086597	chr1:183086435-183086597	LAMC1	9	162	757
chr1	183086649	183086878	chr1:183086649-183086878	LAMC1	10	229	2705
chr1	183087149	183087301	chr1:183087149-183087301	LAMC1	11	152	231
chr1	183090838	183091099	chr1:183090838-183091099	LAMC1	12	261	3119
chr1	183091178	183091406	chr1:183091178-183091406	LAMC1	13	228	2232
chr1	183093746	183094031	chr1:183093746-183094031	LAMC1	14	285	1031
chr1	183094512	183094705	chr1:183094512-183094705	LAMC1	15	193	1612
chr1	183095235	183095417	chr1:183095235-183095417	LAMC1	16	182	1712
chr1	183096341	183096559	chr1:183096341-183096559	LAMC1	17	218	912
chr1	183097709	183097905	chr1:183097709-183097905	LAMC1	18	196	697
chr1	183099459	183099704	chr1:183099459-183099704	LAMC1	19	245	835
chr1	183100404	183100543	chr1:183100404-183100543	LAMC1	20	139	275
chr1	183101515	183101692	chr1:183101515-183101692	LAMC1	21	177	32
chr1	183102521	183102705	chr1:183102521-183102705	LAMC1	22	184	1228
chr1	183103775	183103964	chr1:183103775-183103964	LAMC1	23	189	70
chr1	183104157	183104311	chr1:183104157-183104311	LAMC1	24	154	519
chr1	183105501	183105740	chr1:183105501-183105740	LAMC1	25	239	539
chr1	183106784	183106982	chr1:183106784-183106982	LAMC1	26	198	191
chr1	183109519	183109658	chr1:183109519-183109658	LAMC1	27	139	630
chr1	183111649	183111945	chr1:183111649-183111945	LAMC1	28	296	1215
chr1	183155453	183155601	chr1:183155453-183155601	LAMC2	1	148	277
chr1	183177016	183177204	chr1:183177016-183177204	LAMC2	2	188	814
chr1	183184581	183184730	chr1:183184581-183184730	LAMC2	3	149	728
chr1	183187500	183187648	chr1:183187500-183187648	LAMC2	4	148	325
chr1	183189954	183190102	chr1:183189954-183190102	LAMC2	5	148	575
chr1	183191211	183191359	chr1:183191211-183191359	LAMC2	6	148	991
chr1	183192270	183192459	chr1:183192270-183192459	LAMC2	7	189	881
chr1	183194725	183194873	chr1:183194725-183194873	LAMC2	8	148	240
chr1	183195833	183196051	chr1:183195833-183196051	LAMC2	9	218	932
chr1	183196650	183196832	chr1:183196650-183196832	LAMC2	10	182	805
chr1	183197509	183197754	chr1:183197509-183197754	LAMC2	11	245	525
chr1	183200093	183200241	chr1:183200093-183200241	LAMC2	12	148	936
chr1	183201322	183201478	chr1:183201322-183201478	LAMC2	13	156	801
chr1	183201787	183201992	chr1:183201787-183201992	LAMC2	14	205	162
chr1	183203467	183203616	chr1:183203467-183203616	LAMC2	15	149	904
chr1	183204710	183204865	chr1:183204710-183204865	LAMC2	16	155	566
chr1	183205593	183205741	chr1:183205593-183205741	LAMC2	17	148	932
chr1	183206487	183206639	chr1:183206487-183206639	LAMC2	18	152	119
chr1	183207425	183207573	chr1:183207425-183207573	LAMC2	19	148	623
chr1	183208499	183208698	chr1:183208499-183208698	LAMC2	20	199	178
chr1	183209175	183209333	chr1:183209175-183209333	LAMC2	21	158	460
chr1	183209406	183209555	chr1:183209406-183209555	LAMC2	22	149	987
chr1	183212282	183212535	chr1:183212282-183212535	LAMC2	23	253	575
chr1	198608366	198608504	chr1:198608366-198608504	PTPRC	2	138	390
chr1	198661420	198661558	chr1:198661420-198661558	PTPRC	3	138	18
chr1	198665821	198666058	chr1:198665821-198666058	PTPRC	4	237	571
chr1	198668673	198668853	chr1:198668673-198668853	PTPRC	5	180	1175
chr1	198671496	198671679	chr1:198671496-198671679	PTPRC	6	183	2045
chr1	198672407	198672571	chr1:198672407-198672571	PTPRC	7	164	788
chr1	198673545	198673683	chr1:198673545-198673683	PTPRC	8	138	397
chr1	198675843	198676101	chr1:198675843-198676101	PTPRC	9	258	177
chr1	198677242	198677410	chr1:198677242-198677410	PTPRC	10	168	27
chr1	198678796	198678973	chr1:198678796-198678973	PTPRC	11	177	57
chr1	198682062	198682221	chr1:198682062-198682221	PTPRC	12	159	143
chr1	198685791	198685989	chr1:198685791-198685989	PTPRC	13	198	148
chr1	198687203	198687451	chr1:198687203-198687451	PTPRC	14	248	256
chr1	198691506	198691644	chr1:198691506-198691644	PTPRC	15	138	6
chr1	198697449	198697597	chr1:198697449-198697597	PTPRC	16	148	35
chr1	198698214	198698352	chr1:198698214-198698352	PTPRC	17	138	52
chr1	198700726	198700875	chr1:198700726-198700875	PTPRC	18	149	400
chr1	198701405	198701543	chr1:198701405-198701543	PTPRC	19	138	503
chr1	198701578	198701716	chr1:198701578-198701716	PTPRC	20	138	303
chr1	198703274	198703412	chr1:198703274-198703412	PTPRC	21	138	42
chr1	198703436	198703575	chr1:198703436-198703575	PTPRC	22	139	87
chr1	198704236	198704401	chr1:198704236-198704401	PTPRC	23	165	47
chr1	198710978	198711175	chr1:198710978-198711175	PTPRC	24	197	1279
chr1	198711341	198711516	chr1:198711341-198711516	PTPRC	25	175	502
chr1	198713163	198713352	chr1:198713163-198713352	PTPRC	26	189	45
chr1	198717214	198717352	chr1:198717214-198717352	PTPRC	27	138	79
chr1	198718525	198718698	chr1:198718525-198718698	PTPRC	28	173	132
chr1	198719601	198719775	chr1:198719601-198719775	PTPRC	29	174	400
chr1	198721358	198721520	chr1:198721358-198721520	PTPRC	30	162	491
chr1	198721703	198721921	chr1:198721703-198721921	PTPRC	31	218	996
chr1	198723378	198723553	chr1:198723378-198723553	PTPRC	32	175	325
chr1	198725015	198725330	chr1:198725015-198725330	PTPRC	33	315	381
chr1	201252831	201253032	chr1:201252831-201253032	PKP1	1	201	421
chr1	201263047	201263196	chr1:201263047-201263196	PKP1	2	149	1243
chr1	201282294	201282688	chr1:201282294-201282688	PKP1	3	394	792
chr1	201285679	201285827	chr1:201285679-201285827	PKP1	4	148	539
chr1	201286700	201286907	chr1:201286700-201286907	PKP1	5	207	121
chr1	201287746	201287923	chr1:201287746-201287923	PKP1	6	177	859
chr1	201288901	201289049	chr1:201288901-201289049	PKP1	7	148	854
chr1	201289378	201289526	chr1:201289378-201289526	PKP1	8	148	958
chr1	201291106	201291261	chr1:201291106-201291261	PKP1	9	155	602
chr1	201292141	201292317	chr1:201292141-201292317	PKP1	10	176	595
chr1	201293556	201293709	chr1:201293556-201293709	PKP1	11	153	624
chr1	201294069	201294255	chr1:201294069-201294255	PKP1	12	186	832
chr1	201294850	201294998	chr1:201294850-201294998	PKP1	13	148	435
chr1	201297853	201298001	chr1:201297853-201298001	PKP1	14	148	516
chr1	203830745	203830933	chr1:203830745-203830933	SNRPE	1	188	823
chr1	203831261	203831399	chr1:203831261-203831399	SNRPE	2	138	270
chr1	203832753	203832891	chr1:203832753-203832891	SNRPE	3	138	1019
chr1	203834139	203834277	chr1:203834139-203834277	SNRPE	4	138	14
chr1	203838963	203839102	chr1:203838963-203839102	SNRPE	5	139	69
chr1	205022274	205022423	chr1:205022274-205022423	CNTN2	2	149	623
chr1	205027047	205027195	chr1:205027047-205027195	CNTN2	3	148	412
chr1	205027309	205027484	chr1:205027309-205027484	CNTN2	4	175	359
chr1	205027632	205027791	chr1:205027632-205027791	CNTN2	5	159	252
chr1	205028212	205028421	chr1:205028212-205028421	CNTN2	6	209	886
chr1	205028686	205028835	chr1:205028686-205028835	CNTN2	7	149	570
chr1	205030373	205030548	chr1:205030373-205030548	CNTN2	8	175	852
chr1	205030993	205031237	chr1:205030993-205031237	CNTN2	9	244	718
chr1	205031558	205031707	chr1:205031558-205031707	CNTN2	10	149	457
chr1	205033450	205033600	chr1:205033450-205033600	CNTN2	11	150	518
chr1	205033740	205033889	chr1:205033740-205033889	CNTN2	12	149	523
chr1	205034215	205034390	chr1:205034215-205034390	CNTN2	13	175	888
chr1	205034903	205035051	chr1:205034903-205035051	CNTN2	14	148	432
chr1	205035569	205035727	chr1:205035569-205035727	CNTN2	15	158	316
chr1	205036229	205036378	chr1:205036229-205036378	CNTN2	16	149	582
chr1	205038580	205038728	chr1:205038580-205038728	CNTN2	17	148	734
chr1	205038955	205039189	chr1:205038955-205039189	CNTN2	18	234	690
chr1	205039536	205039684	chr1:205039536-205039684	CNTN2	19	148	809
chr1	205041075	205041261	chr1:205041075-205041261	CNTN2	20	186	423
chr1	205041593	205041741	chr1:205041593-205041741	CNTN2	21	148	624
chr1	205042196	205042364	chr1:205042196-205042364	CNTN2	22	168	780
chr1	205042764	205042913	chr1:205042764-205042913	CNTN2	23	149	1085
chr1	209788610	209788758	chr1:209788610-209788758	LAMB3	23	148	937
chr1	209789816	209789969	chr1:209789816-209789969	LAMB3	22	153	1133
chr1	209790755	209790931	chr1:209790755-209790931	LAMB3	21	176	774
chr1	209791248	209791397	chr1:209791248-209791397	LAMB3	20	149	1365
chr1	209791797	209792004	chr1:209791797-209792004	LAMB3	19	207	733
chr1	209795879	209796027	chr1:209795879-209796027	LAMB3	18	148	710
chr1	209796327	209796524	chr1:209796327-209796524	LAMB3	17	197	321
chr1	209796850	209797070	chr1:209796850-209797070	LAMB3	16	220	645
chr1	209797185	209797345	chr1:209797185-209797345	LAMB3	15	160	272
chr1	209798993	209799371	chr1:209798993-209799371	LAMB3	14	378	705
chr1	209800193	209800342	chr1:209800193-209800342	LAMB3	13	149	765
chr1	209800728	209800924	chr1:209800728-209800924	LAMB3	12	196	751
chr1	209801380	209801535	chr1:209801380-209801535	LAMB3	11	155	596
chr1	209803082	209803270	chr1:209803082-209803270	LAMB3	10	188	491
chr1	209803901	209804080	chr1:209803901-209804080	LAMB3	9	179	267
chr1	209805928	209806121	chr1:209805928-209806121	LAMB3	8	193	185
chr1	209806372	209806521	chr1:209806372-209806521	LAMB3	7	149	589
chr1	209807792	209807983	chr1:209807792-209807983	LAMB3	6	191	395
chr1	209811215	209811364	chr1:209811215-209811364	LAMB3	5	149	568
chr1	209811862	209812010	chr1:209811862-209812010	LAMB3	4	148	1270
chr1	209823309	209823463	chr1:209823309-209823463	LAMB3	3	154	470
chr1	209824201	209824350	chr1:209824201-209824350	LAMB3	2	149	500
chr1	209825634	209825793	chr1:209825634-209825793	LAMB3	UTR5	159	1324
chr1	223283797	223286373	chr1:223283797-223286373	TLR5	6	2576	7874
chr1	231377094	231377233	chr1:231377094-231377233	GNPAT	1	139	760
chr1	231386687	231386909	chr1:231386687-231386909	GNPAT	2	222	275
chr1	231396233	231396449	chr1:231396233-231396449	GNPAT	3	216	142
chr1	231398449	231398618	chr1:231398449-231398618	GNPAT	4	169	499
chr1	231401019	231401186	chr1:231401019-231401186	GNPAT	5	167	701
chr1	231401426	231401565	chr1:231401426-231401565	GNPAT	6	139	114
chr1	231401740	231401931	chr1:231401740-231401931	GNPAT	7	191	231
chr1	231402003	231402173	chr1:231402003-231402173	GNPAT	8	170	1206
chr1	231403406	231403669	chr1:231403406-231403669	GNPAT	9	263	1389
chr1	231406484	231406766	chr1:231406484-231406766	GNPAT	10	282	2811
chr1	231408028	231408167	chr1:231408028-231408167	GNPAT	11	139	240
chr1	231409648	231409828	chr1:231409648-231409828	GNPAT	12	180	168
chr1	231410947	231411086	chr1:231410947-231411086	GNPAT	13	139	858
chr1	231411128	231411267	chr1:231411128-231411267	GNPAT	14	139	534
chr1	231411842	231411981	chr1:231411842-231411981	GNPAT	15	139	16
chr1	231413197	231413336	chr1:231413197-231413336	GNPAT	16	139	230
chr1	235826220	235826398	chr1:235826220-235826398	LYST	53	178	1204
chr1	235827250	235827389	chr1:235827250-235827389	LYST	52	139	16
chr1	235827745	235827941	chr1:235827745-235827941	LYST	51	196	875
chr1	235840370	235840509	chr1:235840370-235840509	LYST	50	139	539
chr1	235840760	235840939	chr1:235840760-235840939	LYST	49	179	516
chr1	235850229	235850367	chr1:235850229-235850367	LYST	48	138	900
chr1	235856630	235856806	chr1:235856630-235856806	LYST	47	176	150
chr1	235860363	235860592	chr1:235860363-235860592	LYST	46	229	1409
chr1	235866027	235866297	chr1:235866027-235866297	LYST	45	270	1063
chr1	235872371	235872628	chr1:235872371-235872628	LYST	44	257	1168
chr1	235875337	235875517	chr1:235875337-235875517	LYST	43	180	10
chr1	235878481	235878677	chr1:235878481-235878677	LYST	42	196	311
chr1	235879976	235880114	chr1:235879976-235880114	LYST	41	138	51
chr1	235883941	235884225	chr1:235883941-235884225	LYST	40	284	485
chr1	235887308	235887500	chr1:235887308-235887500	LYST	39	192	380
chr1	235891334	235891473	chr1:235891334-235891473	LYST	38	139	236
chr1	235892857	235892996	chr1:235892857-235892996	LYST	37	139	124
chr1	235894126	235894264	chr1:235894126-235894264	LYST	36	138	62
chr1	235894312	235894497	chr1:235894312-235894497	LYST	35	185	853
chr1	235896783	235897011	chr1:235896783-235897011	LYST	34	228	497
chr1	235897099	235897237	chr1:235897099-235897237	LYST	33	138	58
chr1	235897763	235898009	chr1:235897763-235898009	LYST	32	246	1094
chr1	235901821	235901959	chr1:235901821-235901959	LYST	intronic	138	2365
chr1	235904702	235904948	chr1:235904702-235904948	LYST	31	246	308
chr1	235907259	235907477	chr1:235907259-235907477	LYST	30	218	50
chr1	235909616	235909847	chr1:235909616-235909847	LYST	29	231	1093
chr1	235910450	235910651	chr1:235910450-235910651	LYST	intronic	201	321
chr1	235914490	235914682	chr1:235914490-235914682	LYST	28	192	714
chr1	235915285	235915491	chr1:235915285-235915491	LYST	27	206	57
chr1	235916324	235916594	chr1:235916324-235916594	LYST	26	270	176
chr1	235918758	235918967	chr1:235918758-235918967	LYST	25	209	71
chr1	235920561	235920778	chr1:235920561-235920778	LYST	24	217	354
chr1	235922252	235922919	chr1:235922252-235922919	LYST	23	667	3207
chr1	235926000	235926171	chr1:235926000-235926171	LYST	22	171	608
chr1	235929359	235929597	chr1:235929359-235929597	LYST	21	238	244
chr1	235933440	235933617	chr1:235933440-235933617	LYST	20	177	140
chr1	235937122	235937311	chr1:235937122-235937311	LYST	19	189	216
chr1	235938193	235938406	chr1:235938193-235938406	LYST	18	213	243
chr1	235940343	235940628	chr1:235940343-235940628	LYST	17	285	751
chr1	235944145	235944375	chr1:235944145-235944375	LYST	16	230	24
chr1	235945207	235945407	chr1:235945207-235945407	LYST	15	200	384
chr1	235950480	235950693	chr1:235950480-235950693	LYST	14	213	330
chr1	235951981	235952165	chr1:235951981-235952165	LYST	13	184	771
chr1	235954926	235955445	chr1:235954926-235955445	LYST	12	519	508
chr1	235956783	235956932	chr1:235956783-235956932	LYST	11	149	14
chr1	235963584	235963722	chr1:235963584-235963722	LYST	10	138	0
chr1	235964151	235964417	chr1:235964151-235964417	LYST	9	266	422
chr1	235966188	235966384	chr1:235966188-235966384	LYST	8	196	332
chr1	235967784	235967985	chr1:235967784-235967985	LYST	7	201	218
chr1	235969023	235970092	chr1:235969023-235970092	LYST	6	1069	3664
chr1	235971735	235973854	chr1:235971735-235973854	LYST	5	2119	8289
chr1	235976247	235976385	chr1:235976247-235976385	LYST	4	138	497
chr1	235993464	235993737	chr1:235993464-235993737	LYST	3	273	1195
chr1	236557701	236557849	chr1:236557701-236557849	EDARADD	1	148	767
chr1	236558871	236559019	chr1:236558871-236559019	EDARADD	unknown	148	328
chr1	236572471	236572619	chr1:236572471-236572619	EDARADD	2	148	305
chr1	236577505	236577654	chr1:236577505-236577654	EDARADD	3	149	139
chr1	236590647	236590795	chr1:236590647-236590795	EDARADD	4	148	45
chr1	236631479	236631628	chr1:236631479-236631628	EDARADD	5	149	395
chr1	236645567	236645949	chr1:236645567-236645949	EDARADD	6	382	951
chr1	240070732	240072544	chr1:240070732-240072544	CHRM3	5	1812	13159
chr1	241661125	241661273	chr1:241661125-241661273	FH	10	148	556
chr1	241663737	241663890	chr1:241663737-241663890	FH	9	153	571
chr1	241665732	241665881	chr1:241665732-241665881	FH	8	149	630
chr1	241667342	241667545	chr1:241667342-241667545	FH	7	203	447
chr1	241669303	241669468	chr1:241669303-241669468	FH	6	165	627
chr1	241671903	241672085	chr1:241671903-241672085	FH	5	182	337
chr1	241675267	241675443	chr1:241675267-241675443	FH	4	176	961
chr1	241676884	241677032	chr1:241676884-241677032	FH	3	148	683
chr1	241680475	241680623	chr1:241680475-241680623	FH	2	148	769
chr1	241682882	241683031	chr1:241682882-241683031	FH	1	149	226
chr1	247582077	247582399	chr1:247582077-247582399	NLRP3	1	322	1750
chr1	247586512	247586671	chr1:247586512-247586671	NLRP3	2	159	807
chr1	247587129	247588925	chr1:247587129-247588925	NLRP3	3	1796	8934
chr1	247592867	247593077	chr1:247592867-247593077	NLRP3	4	210	552
chr1	247597385	247597595	chr1:247597385-247597595	NLRP3	5	210	1091
chr1	247599252	247599462	chr1:247599252-247599462	NLRP3	6	210	949
chr1	247607254	247607464	chr1:247607254-247607464	NLRP3	7	210	1214
chr1	247607933	247608143	chr1:247607933-247608143	NLRP3	8	210	651
chr1	247611687	247611826	chr1:247611687-247611826	NLRP3	9	139	282
chr10	13320258	13320397	chr10:13320258-13320397	PHYH	9	139	262
chr10	13322956	13323130	chr10:13322956-13323130	PHYH	8	174	1359
chr10	13325670	13325859	chr10:13325670-13325859	PHYH	7	189	1592
chr10	13330340	13330561	chr10:13330340-13330561	PHYH	6	221	825
chr10	13333802	13333941	chr10:13333802-13333941	PHYH	5	139	37
chr10	13336408	13336616	chr10:13336408-13336616	PHYH	4	208	557
chr10	13337476	13337626	chr10:13337476-13337626	PHYH	3	150	63
chr10	13340147	13340285	chr10:13340147-13340285	PHYH	2	138	20
chr10	13341936	13342074	chr10:13341936-13342074	PHYH	1	138	273
chr10	14950387	14951349	chr10:14950387-14951349	DCLRE1C	14	962	3941
chr10	14961715	14961853	chr10:14961715-14961853	DCLRE1C	13	138	416
chr10	14964955	14965093	chr10:14964955-14965093	DCLRE1C	12	138	148
chr10	14966766	14966925	chr10:14966766-14966925	DCLRE1C	intronic	159	0
chr10	14968800	14968938	chr10:14968800-14968938	DCLRE1C	11	138	168
chr10	14969995	14970171	chr10:14969995-14970171	DCLRE1C	10	176	183
chr10	14974833	14974974	chr10:14974833-14974974	DCLRE1C	9	141	273
chr10	14976359	14976539	chr10:14976359-14976539	DCLRE1C	8	180	582
chr10	14976669	14976807	chr10:14976669-14976807	DCLRE1C	7	138	171
chr10	14977442	14977583	chr10:14977442-14977583	DCLRE1C	6	141	61
chr10	14978495	14978634	chr10:14978495-14978634	DCLRE1C	5	139	26
chr10	14981769	14981908	chr10:14981769-14981908	DCLRE1C	4	139	35
chr10	14987077	14987215	chr10:14987077-14987215	DCLRE1C	3	138	148
chr10	14990991	14991130	chr10:14990991-14991130	DCLRE1C	2	139	267
chr10	14995881	14996029	chr10:14995881-14996029	DCLRE1C	1	148	383
chr10	15063742	15063880	chr10:15063742-15063880	ACBD7-DCLRE1CP1,DCLRE1CP1	unknown	138	68
chr10	31608118	31608267	chr10:31608118-31608267	ZEB1	1	149	208
chr10	31610384	31610532	chr10:31610384-31610532	ZEB1	unknown	148	548
chr10	31749966	31750166	chr10:31749966-31750166	ZEB1	2	200	260
chr10	31784662	31784810	chr10:31784662-31784810	ZEB1	3	148	283
chr10	31791276	31791437	chr10:31791276-31791437	ZEB1	4	161	351
chr10	31799601	31799803	chr10:31799601-31799803	ZEB1	5	202	355
chr10	31803509	31803658	chr10:31803509-31803658	ZEB1	6	149	132
chr10	31809054	31810864	chr10:31809054-31810864	ZEB1	7	1810	6320
chr10	31812841	31813061	chr10:31812841-31813061	ZEB1	8	220	228
chr10	31815600	31816192	chr10:31815600-31816192	ZEB1	9	592	662
chr10	43279843	43280018	chr10:43279843-43280018	BMS1	1	175	260
chr10	43280930	43281120	chr10:43280930-43281120	BMS1	2	190	539
chr10	43282581	43282730	chr10:43282581-43282730	BMS1	3	149	214
chr10	43285771	43285959	chr10:43285771-43285959	BMS1	4	188	165
chr10	43287072	43287220	chr10:43287072-43287220	BMS1	5	148	633
chr10	43287927	43288076	chr10:43287927-43288076	BMS1	6	149	277
chr10	43288405	43288592	chr10:43288405-43288592	BMS1	7	187	646
chr10	43289295	43289444	chr10:43289295-43289444	BMS1	8	149	789
chr10	43291922	43292679	chr10:43291922-43292679	BMS1	9	757	1345
chr10	43292846	43292995	chr10:43292846-43292995	BMS1	10	149	237
chr10	43293916	43294073	chr10:43293916-43294073	BMS1	11	157	697
chr10	43297551	43297700	chr10:43297551-43297700	BMS1	12	149	508
chr10	43312009	43312158	chr10:43312009-43312158	BMS1	13	149	880
chr10	43312746	43312962	chr10:43312746-43312962	BMS1	14	216	109
chr10	43315684	43315872	chr10:43315684-43315872	BMS1	15	188	1124
chr10	43315956	43316136	chr10:43315956-43316136	BMS1	16	180	650
chr10	43316337	43316485	chr10:43316337-43316485	BMS1	17	148	237
chr10	43317497	43317645	chr10:43317497-43317645	BMS1	18	148	84
chr10	43318565	43318714	chr10:43318565-43318714	BMS1	19	149	450
chr10	43319057	43319232	chr10:43319057-43319232	BMS1	20	175	354
chr10	43325709	43325870	chr10:43325709-43325870	BMS1	21	161	147
chr10	43326314	43326544	chr10:43326314-43326544	BMS1	22	230	418
chr10	43572591	43572812	chr10:43572591-43572812	RET	1	221	429
chr10	43595887	43596190	chr10:43595887-43596190	RET	2	303	943
chr10	43597770	43598097	chr10:43597770-43598097	RET	3	327	2633
chr10	43600380	43600661	chr10:43600380-43600661	RET	4	281	1733
chr10	43601804	43602039	chr10:43601804-43602039	RET	5	235	612
chr10	43604459	43604698	chr10:43604459-43604698	RET	6	239	1618
chr10	43606635	43607028	chr10:43606635-43607028	RET	7	393	2348
chr10	43607527	43607692	chr10:43607527-43607692	RET	8	165	1304
chr10	43608281	43608431	chr10:43608281-43608431	RET	9	150	1652
chr10	43608984	43609143	chr10:43608984-43609143	RET	10	159	1021
chr10	43609908	43610204	chr10:43609908-43610204	RET	11	296	3644
chr10	43612012	43612278	chr10:43612012-43612278	RET	12	266	435
chr10	43613801	43614027	chr10:43613801-43614027	RET	13	226	1527
chr10	43614959	43615213	chr10:43614959-43615213	RET	14	254	1088
chr10	43615509	43615671	chr10:43615509-43615671	RET	15	162	387
chr10	43617360	43617498	chr10:43617360-43617498	RET	16	138	1223
chr10	43619099	43619276	chr10:43619099-43619276	RET	17	177	730
chr10	43620311	43620450	chr10:43620311-43620450	RET	18	139	310
chr10	43622003	43622222	chr10:43622003-43622222	RET	19	219	1958
chr10	43623540	43623737	chr10:43623540-43623737	RET	unknown	197	794
chr10	50666861	50667280	chr10:50666861-50667280	ERCC6	21	419	1147
chr10	50668384	50668532	chr10:50668384-50668532	ERCC6	20	148	299
chr10	50669398	50669602	chr10:50669398-50669602	ERCC6	19	204	457
chr10	50678228	50678935	chr10:50678228-50678935	ERCC6	18	707	3289
chr10	50679019	50679168	chr10:50679019-50679168	ERCC6	17	149	152
chr10	50680395	50680543	chr10:50680395-50680543	ERCC6	16	148	1010
chr10	50680940	50681089	chr10:50680940-50681089	ERCC6	15	149	545
chr10	50681504	50681739	chr10:50681504-50681739	ERCC6	14	235	2517
chr10	50682073	50682288	chr10:50682073-50682288	ERCC6	13	215	449
chr10	50684234	50684383	chr10:50684234-50684383	ERCC6	12	149	83
chr10	50686384	50686532	chr10:50686384-50686532	ERCC6	11	148	939
chr10	50690733	50690909	chr10:50690733-50690909	ERCC6	10	176	524
chr10	50691392	50691562	chr10:50691392-50691562	ERCC6	9	170	564
chr10	50696140	50696288	chr10:50696140-50696288	ERCC6	intronic	148	786
chr10	50701156	50701305	chr10:50701156-50701305	ERCC6	8	149	569
chr10	50708584	50708742	chr10:50708584-50708742	ERCC6	7	158	1014
chr10	50713920	50714068	chr10:50713920-50714068	ERCC6	6	148	616
chr10	50732079	50732823	chr10:50732079-50732823	ERCC6	5	744	3573
chr10	50736443	50736591	chr10:50736443-50736591	ERCC6	4	148	983
chr10	50738752	50738900	chr10:50738752-50738900	ERCC6	3	148	261
chr10	50740589	50741010	chr10:50740589-50741010	ERCC6	2	421	1604
chr10	73078993	73079141	chr10:73078993-73079141	SLC29A3	1	148	207
chr10	73082513	73082811	chr10:73082513-73082811	SLC29A3	2	298	1100
chr10	73103933	73104081	chr10:73103933-73104081	SLC29A3	3	148	1464
chr10	73111319	73111545	chr10:73111319-73111545	SLC29A3	4	226	1136
chr10	73115838	73116004	chr10:73115838-73116004	SLC29A3	5	166	1172
chr10	73121711	73122365	chr10:73121711-73122365	SLC29A3	6	654	3139
chr10	73577146	73577285	chr10:73577146-73577285	PSAP	15	139	1272
chr10	73578354	73578501	chr10:73578354-73578501	PSAP	14	147	464
chr10	73578759	73578897	chr10:73578759-73578897	PSAP	13	138	848
chr10	73579202	73579399	chr10:73579202-73579399	PSAP	12	197	1757
chr10	73579451	73579677	chr10:73579451-73579677	PSAP	11	226	1215
chr10	73579975	73580114	chr10:73579975-73580114	PSAP	10	139	1288
chr10	73581613	73581784	chr10:73581613-73581784	PSAP	9	171	1500
chr10	73583600	73583759	chr10:73583600-73583759	PSAP	intronic	159	12
chr10	73585553	73585691	chr10:73585553-73585691	PSAP	7	138	273
chr10	73587751	73587934	chr10:73587751-73587934	PSAP	6	183	2016
chr10	73588614	73588854	chr10:73588614-73588854	PSAP	5	240	1359
chr10	73590863	73591028	chr10:73590863-73591028	PSAP	4	165	1804
chr10	73591571	73591709	chr10:73591571-73591709	PSAP	3	138	445
chr10	73594109	73594282	chr10:73594109-73594282	PSAP	2	173	589
chr10	73610889	73611028	chr10:73610889-73611028	PSAP	1	139	551
chr10	77542688	77542826	chr10:77542688-77542826	C10orf11	1	138	778
chr10	77795746	77795912	chr10:77795746-77795912	C10orf11	2	166	1043
chr10	77806902	77807081	chr10:77806902-77807081	C10orf11	3	179	1300
chr10	77818404	77818561	chr10:77818404-77818561	C10orf11	4	157	1953
chr10	78084132	78084270	chr10:78084132-78084270	C10orf11	5	138	1901
chr10	78316937	78317076	chr10:78316937-78317076	C10orf11	6	139	594
chr10	81316945	81317361	chr10:81316945-81317361	SFTPA2	6	416	3565
chr10	81317777	81317916	chr10:81317777-81317916	SFTPA2	5	139	1755
chr10	81318622	81318781	chr10:81318622-81318781	SFTPA2	4	159	1846
chr10	81319048	81319259	chr10:81319048-81319259	SFTPA2	3	211	2460
chr10	81371318	81371456	chr10:81371318-81371456	SFTPA1	unknown	138	1160
chr10	81371539	81371773	chr10:81371539-81371773	SFTPA1	3	234	4154
chr10	81372048	81372207	chr10:81372048-81372207	SFTPA1	4	159	1944
chr10	81372914	81373053	chr10:81372914-81373053	SFTPA1	5	139	1575
chr10	81373473	81373889	chr10:81373473-81373889	SFTPA1	6	416	3272
chr10	89621688	89622264	chr10:89621688-89622264	KLLN	1	576	4262
chr10	89622909	89623222	chr10:89622909-89623222	PTEN	unknown	313	2484
chr10	89623147	89623453	chr10:89623147-89623453	PTEN	unknown	306	2254
chr10	89623313	89623542	chr10:89623313-89623542	PTEN	UTR5	229	1516
chr10	89624192	89624340	chr10:89624192-89624340	PTEN	1	148	652
chr10	89653750	89653898	chr10:89653750-89653898	PTEN	2	148	70
chr10	89685218	89685366	chr10:89685218-89685366	PTEN	3	148	53
chr10	89690750	89690899	chr10:89690750-89690899	PTEN	4	149	160
chr10	89692670	89693008	chr10:89692670-89693008	PTEN	5	338	575
chr10	89711871	89712020	chr10:89711871-89712020	PTEN	6	149	403
chr10	89717610	89717776	chr10:89717610-89717776	PTEN	7	166	239
chr10	89720631	89720895	chr10:89720631-89720895	PTEN	8	264	118
chr10	89725044	89725374	chr10:89725044-89725374	PTEN	9	330	299
chr10	90521142	90521291	chr10:90521142-90521291	LIPN	1	149	278
chr10	90521929	90522078	chr10:90521929-90522078	LIPN	2	149	653
chr10	90524167	90524365	chr10:90524167-90524365	LIPN	3	198	713
chr10	90526006	90526155	chr10:90526006-90526155	LIPN	4	149	492
chr10	90528543	90528691	chr10:90528543-90528691	LIPN	5	148	482
chr10	90530601	90530749	chr10:90530601-90530749	LIPN	6	148	143
chr10	90534191	90534340	chr10:90534191-90534340	LIPN	7	149	461
chr10	90534810	90534959	chr10:90534810-90534959	LIPN	8	149	238
chr10	90537766	90537999	chr10:90537766-90537999	LIPN	9	233	1322
chr10	94821021	94821224	chr10:94821021-94821224	CYP26C1	1	203	436
chr10	94821767	94821991	chr10:94821767-94821991	CYP26C1	2	224	350
chr10	94822477	94822752	chr10:94822477-94822752	CYP26C1	3	275	492
chr10	94824138	94824293	chr10:94824138-94824293	CYP26C1	4	155	387
chr10	94825713	94826042	chr10:94825713-94826042	CYP26C1	5	329	392
chr10	94828077	94828454	chr10:94828077-94828454	CYP26C1	6	377	864
chr10	97366519	97366700	chr10:97366519-97366700	ALDH18A1	18	181	729
chr10	97369927	97370076	chr10:97369927-97370076	ALDH18A1	17	149	195
chr10	97371013	97371199	chr10:97371013-97371199	ALDH18A1	16	186	1571
chr10	97373485	97373634	chr10:97373485-97373634	ALDH18A1	15	149	853
chr10	97373723	97373918	chr10:97373723-97373918	ALDH18A1	14	195	1137
chr10	97376228	97376377	chr10:97376228-97376377	ALDH18A1	13	149	1156
chr10	97380788	97381008	chr10:97380788-97381008	ALDH18A1	12	220	514
chr10	97385091	97385240	chr10:97385091-97385240	ALDH18A1	11	149	214
chr10	97386422	97386571	chr10:97386422-97386571	ALDH18A1	10	149	883
chr10	97387197	97387345	chr10:97387197-97387345	ALDH18A1	9	148	716
chr10	97388113	97388261	chr10:97388113-97388261	ALDH18A1	8	148	470
chr10	97392687	97392835	chr10:97392687-97392835	ALDH18A1	7	148	294
chr10	97393248	97393406	chr10:97393248-97393406	ALDH18A1	6	158	302
chr10	97396828	97396976	chr10:97396828-97396976	ALDH18A1	5	148	500
chr10	97397044	97397193	chr10:97397044-97397193	ALDH18A1	4	149	787
chr10	97402749	97402963	chr10:97402749-97402963	ALDH18A1	3	214	710
chr10	97413016	97413165	chr10:97413016-97413165	ALDH18A1	2	149	733
chr10	97951709	97951868	chr10:97951709-97951868	BLNK	17	159	107
chr10	97956644	97956839	chr10:97956644-97956839	BLNK	16	195	153
chr10	97959803	97959942	chr10:97959803-97959942	BLNK	15	139	514
chr10	97960707	97960845	chr10:97960707-97960845	BLNK	14	138	217
chr10	97963759	97963898	chr10:97963759-97963898	BLNK	13	139	81
chr10	97964261	97964399	chr10:97964261-97964399	BLNK	12	138	925
chr10	97966719	97966857	chr10:97966719-97966857	BLNK	11	138	122
chr10	97967572	97967711	chr10:97967572-97967711	BLNK	10	139	347
chr10	97969559	97969698	chr10:97969559-97969698	BLNK	9	139	121
chr10	97975042	97975180	chr10:97975042-97975180	BLNK	8	138	583
chr10	97976380	97976519	chr10:97976380-97976519	BLNK	7	139	78
chr10	97983562	97983765	chr10:97983562-97983765	BLNK	6	203	251
chr10	97987146	97987342	chr10:97987146-97987342	BLNK	5	196	2011
chr10	97990501	97990639	chr10:97990501-97990639	BLNK	4	138	1307
chr10	98002446	98002585	chr10:98002446-98002585	BLNK	3	139	216
chr10	98006703	98006842	chr10:98006703-98006842	BLNK	2	139	28
chr10	98031063	98031201	chr10:98031063-98031201	BLNK	1	138	318
chr10	100177321	100177483	chr10:100177321-100177483	HPS1	20	162	448
chr10	100177899	100178047	chr10:100177899-100178047	HPS1	19	148	645
chr10	100179784	100179933	chr10:100179784-100179933	HPS1	18	149	518
chr10	100182124	100182272	chr10:100182124-100182272	HPS1	17	148	492
chr10	100183318	100183467	chr10:100183318-100183467	HPS1	16	149	561
chr10	100183503	100183651	chr10:100183503-100183651	HPS1	15	148	833
chr10	100184026	100184175	chr10:100184026-100184175	HPS1	14	149	246
chr10	100185298	100185477	chr10:100185298-100185477	HPS1	13	179	325
chr10	100185575	100185742	chr10:100185575-100185742	HPS1	12	167	625
chr10	100186904	100187053	chr10:100186904-100187053	HPS1	11	149	362
chr10	100189271	100189420	chr10:100189271-100189420	HPS1	10	149	943
chr10	100189523	100189671	chr10:100189523-100189671	HPS1	9	148	398
chr10	100190303	100190452	chr10:100190303-100190452	HPS1	8	149	478
chr10	100190888	100191048	chr10:100190888-100191048	HPS1	7	160	409
chr10	100193720	100193868	chr10:100193720-100193868	HPS1	6	148	285
chr10	100195026	100195174	chr10:100195026-100195174	HPS1	5	148	741
chr10	100195386	100195535	chr10:100195386-100195535	HPS1	4	149	402
chr10	100202865	100203013	chr10:100202865-100203013	HPS1	3	148	1042
chr10	103825232	103827559	chr10:103825232-103827559	HPS6	1	2327	5799
chr10	104263890	104264111	chr10:104263890-104264111	SUFU	1	221	690
chr10	104268906	104269080	chr10:104268906-104269080	SUFU	2	174	149
chr10	104309707	104309883	chr10:104309707-104309883	SUFU	3	176	1312
chr10	104352319	104352501	chr10:104352319-104352501	SUFU	4	182	734
chr10	104353366	104353505	chr10:104353366-104353505	SUFU	5	139	946
chr10	104353717	104353855	chr10:104353717-104353855	SUFU	6	138	821
chr10	104356877	104357070	chr10:104356877-104357070	SUFU	7	193	910
chr10	104359170	104359321	chr10:104359170-104359321	SUFU	8	151	1080
chr10	104375005	104375179	chr10:104375005-104375179	SUFU	9	174	599
chr10	104377027	104377355	chr10:104377027-104377355	SUFU	10	328	2339
chr10	104378756	104378895	chr10:104378756-104378895	SUFU	unknown	139	1459
chr10	104386897	104387035	chr10:104386897-104387035	SUFU	11	138	89
chr10	104389798	104389937	chr10:104389798-104389937	SUFU	12	139	1269
chr10	105791946	105792095	chr10:105791946-105792095	COL17A1	56	149	1080
chr10	105792398	105792546	chr10:105792398-105792546	COL17A1	55	148	772
chr10	105792621	105792769	chr10:105792621-105792769	COL17A1	54	148	912
chr10	105792990	105793139	chr10:105792990-105793139	COL17A1	53	149	654
chr10	105793703	105794092	chr10:105793703-105794092	COL17A1	52	389	1103
chr10	105794378	105794526	chr10:105794378-105794526	COL17A1	51	148	226
chr10	105795002	105795150	chr10:105795002-105795150	COL17A1	50	148	481
chr10	105795202	105795351	chr10:105795202-105795351	COL17A1	49	149	350
chr10	105796246	105796394	chr10:105796246-105796394	COL17A1	48	148	720
chr10	105796763	105796911	chr10:105796763-105796911	COL17A1	47	148	471
chr10	105797388	105797537	chr10:105797388-105797537	COL17A1	46	149	461
chr10	105798151	105798299	chr10:105798151-105798299	COL17A1	45	148	244
chr10	105798780	105798928	chr10:105798780-105798928	COL17A1	44	148	794
chr10	105799166	105799456	chr10:105799166-105799456	COL17A1	42	290	1409
chr10	105799670	105799818	chr10:105799670-105799818	COL17A1	41	148	1052
chr10	105800064	105800213	chr10:105800064-105800213	COL17A1	40	149	631
chr10	105800775	105800924	chr10:105800775-105800924	COL17A1	39	149	568
chr10	105801007	105801156	chr10:105801007-105801156	COL17A1	38	149	716
chr10	105801195	105801344	chr10:105801195-105801344	COL17A1	37	149	395
chr10	105802121	105802270	chr10:105802121-105802270	COL17A1	36	149	494
chr10	105803225	105803373	chr10:105803225-105803373	COL17A1	35	148	579
chr10	105803526	105803675	chr10:105803526-105803675	COL17A1	34	149	638
chr10	105805459	105805608	chr10:105805459-105805608	COL17A1	33	149	241
chr10	105806444	105806592	chr10:105806444-105806592	COL17A1	32	148	392
chr10	105807458	105807607	chr10:105807458-105807607	COL17A1	31	149	1147
chr10	105807770	105807919	chr10:105807770-105807919	COL17A1	30	149	988
chr10	105809124	105809272	chr10:105809124-105809272	COL17A1	29	148	771
chr10	105809790	105809939	chr10:105809790-105809939	COL17A1	28	149	168
chr10	105810322	105810471	chr10:105810322-105810471	COL17A1	27	149	688
chr10	105810558	105810707	chr10:105810558-105810707	COL17A1	26	149	890
chr10	105811182	105811331	chr10:105811182-105811331	COL17A1	25	149	206
chr10	105811870	105812018	chr10:105811870-105812018	COL17A1	24	148	776
chr10	105812767	105812915	chr10:105812767-105812915	COL17A1	23	148	993
chr10	105813635	105813783	chr10:105813635-105813783	COL17A1	22	148	794
chr10	105813789	105813937	chr10:105813789-105813937	COL17A1	21	148	839
chr10	105814678	105814826	chr10:105814678-105814826	COL17A1	20	148	385
chr10	105815070	105815219	chr10:105815070-105815219	COL17A1	19	149	752
chr10	105815540	105815761	chr10:105815540-105815761	COL17A1	18	221	1081
chr10	105816733	105816930	chr10:105816733-105816930	COL17A1	17	197	179
chr10	105817852	105818000	chr10:105817852-105818000	COL17A1	16	148	855
chr10	105819362	105819510	chr10:105819362-105819510	COL17A1	15	148	884
chr10	105819877	105820038	chr10:105819877-105820038	COL17A1	14	161	1166
chr10	105821123	105821271	chr10:105821123-105821271	COL17A1	13	148	619
chr10	105821977	105822126	chr10:105821977-105822126	COL17A1	12	149	964
chr10	105823428	105823576	chr10:105823428-105823576	COL17A1	11	148	599
chr10	105824196	105824354	chr10:105824196-105824354	COL17A1	10	158	1025
chr10	105830181	105830330	chr10:105830181-105830330	COL17A1	9	149	978
chr10	105831739	105831888	chr10:105831739-105831888	COL17A1	8	149	1155
chr10	105832911	105833060	chr10:105832911-105833060	COL17A1	7	149	447
chr10	105833891	105834040	chr10:105833891-105834040	COL17A1	6	149	390
chr10	105836049	105836197	chr10:105836049-105836197	COL17A1	5	148	1158
chr10	105837158	105837306	chr10:105837158-105837306	COL17A1	4	148	800
chr10	105838248	105838396	chr10:105838248-105838396	COL17A1	3	148	560
chr10	105840331	105840480	chr10:105840331-105840480	COL17A1	2	149	249
chr10	112327508	112327656	chr10:112327508-112327656	SMC3	1	148	286
chr10	112328659	112328808	chr10:112328659-112328808	SMC3	2	149	134
chr10	112333410	112333558	chr10:112333410-112333558	SMC3	3	148	63
chr10	112335053	112335202	chr10:112335053-112335202	SMC3	4	149	214
chr10	112337140	112337289	chr10:112337140-112337289	SMC3	5	149	219
chr10	112337558	112337707	chr10:112337558-112337707	SMC3	6	149	50
chr10	112338351	112338499	chr10:112338351-112338499	SMC3	7	148	147
chr10	112340642	112340799	chr10:112340642-112340799	SMC3	8	157	98
chr10	112341661	112341876	chr10:112341661-112341876	SMC3	9	215	436
chr10	112342286	112342434	chr10:112342286-112342434	SMC3	10	148	31
chr10	112343122	112343326	chr10:112343122-112343326	SMC3	11	204	96
chr10	112343579	112343740	chr10:112343579-112343740	SMC3	12	161	47
chr10	112343921	112344174	chr10:112343921-112344174	SMC3	13	253	79
chr10	112349340	112349489	chr10:112349340-112349489	SMC3	14	149	18
chr10	112349625	112349774	chr10:112349625-112349774	SMC3	15	149	80
chr10	112350150	112350350	chr10:112350150-112350350	SMC3	16	200	323
chr10	112350745	112350894	chr10:112350745-112350894	SMC3	17	149	202
chr10	112352831	112352981	chr10:112352831-112352981	SMC3	18	150	515
chr10	112356136	112356328	chr10:112356136-112356328	SMC3	19	192	169
chr10	112357877	112358068	chr10:112357877-112358068	SMC3	20	191	159
chr10	112359412	112359570	chr10:112359412-112359570	SMC3	21	158	407
chr10	112360176	112360325	chr10:112360176-112360325	SMC3	22	149	106
chr10	112360760	112360908	chr10:112360760-112360908	SMC3	23	148	203
chr10	112361375	112361662	chr10:112361375-112361662	SMC3	24	287	174
chr10	112361704	112361956	chr10:112361704-112361956	SMC3	25	252	81
chr10	112362212	112362443	chr10:112362212-112362443	SMC3	26	231	698
chr10	112362583	112362760	chr10:112362583-112362760	SMC3	27	177	525
chr10	112362921	112363069	chr10:112362921-112363069	SMC3	28	148	269
chr10	112363950	112364099	chr10:112363950-112364099	SMC3	29	149	115
chr10	112724117	112724819	chr10:112724117-112724819	SHOC2	2	702	1133
chr10	112745380	112745529	chr10:112745380-112745529	SHOC2	3	149	241
chr10	112760164	112760312	chr10:112760164-112760312	SHOC2	4	148	93
chr10	112764364	112764552	chr10:112764364-112764552	SHOC2	5	188	356
chr10	112767276	112767424	chr10:112767276-112767424	SHOC2	6	148	292
chr10	112768986	112769163	chr10:112768986-112769163	SHOC2	7	177	272
chr10	112769455	112769604	chr10:112769455-112769604	SHOC2	8	149	531
chr10	112771368	112771576	chr10:112771368-112771576	SHOC2	9	208	477
chr10	127477431	127477685	chr10:127477431-127477685	UROS	10	254	647
chr10	127483424	127483572	chr10:127483424-127483572	UROS	9	148	389
chr10	127484640	127484789	chr10:127484640-127484789	UROS	8	149	967
chr10	127486600	127486748	chr10:127486600-127486748	UROS	7	148	386
chr10	127495945	127496093	chr10:127495945-127496093	UROS	6	148	465
chr10	127500746	127500894	chr10:127500746-127500894	UROS	5	148	334
chr10	127503577	127503725	chr10:127503577-127503725	UROS	4	148	735
chr10	127504713	127504862	chr10:127504713-127504862	UROS	3	149	206
chr10	127504963	127505111	chr10:127504963-127505111	UROS	2	148	1058
chr10	127505192	127505371	chr10:127505192-127505371	UROS	intronic	179	1718
chr11	532621	532770	chr11:532621-532770	HRAS	5	149	862
chr11	533253	533401	chr11:533253-533401	HRAS	unknown	148	369
chr11	533453	533612	chr11:533453-533612	HRAS	4	159	725
chr11	533766	533944	chr11:533766-533944	HRAS	3	178	818
chr11	534193	534341	chr11:534193-534341	HRAS	2	148	971
chr11	819699	819925	chr11:819699-819925	PNPLA2	2	226	398
chr11	821608	821880	chr11:821608-821880	PNPLA2	3	272	2766
chr11	821921	822060	chr11:821921-822060	PNPLA2	4	139	2529
chr11	822377	822626	chr11:822377-822626	PNPLA2	5	249	2446
chr11	823488	823626	chr11:823488-823626	PNPLA2	6	138	727
chr11	823674	824150	chr11:823674-824150	PNPLA2	7	476	2474
chr11	824294	824456	chr11:824294-824456	PNPLA2	9	162	441
chr11	824503	825019	chr11:824503-825019	PNPLA2	10	516	3010
chr11	836042	836181	chr11:836042-836181	CD151	3	139	695
chr11	836231	836462	chr11:836231-836462	CD151	4	231	2320
chr11	836737	836875	chr11:836737-836875	CD151	5	138	756
chr11	837230	837374	chr11:837230-837374	CD151	6	144	719
chr11	837440	837638	chr11:837440-837638	CD151	7	198	2045
chr11	837916	838054	chr11:837916-838054	CD151	8	138	1604
chr11	838093	838232	chr11:838093-838232	CD151	9	139	1912
chr11	3877481	3877659	chr11:3877481-3877659	STIM1	1	178	616
chr11	3988762	3988932	chr11:3988762-3988932	STIM1	2	170	2829
chr11	4045083	4045237	chr11:4045083-4045237	STIM1	3	154	1260
chr11	4076736	4076887	chr11:4076736-4076887	STIM1	4	151	389
chr11	4080491	4080646	chr11:4080491-4080646	STIM1	5	155	565
chr11	4091236	4091453	chr11:4091236-4091453	STIM1	6	217	3113
chr11	4095712	4095929	chr11:4095712-4095929	STIM1	7	217	847
chr11	4103394	4103601	chr11:4103394-4103601	STIM1	8	207	1437
chr11	4104092	4104232	chr11:4104092-4104232	STIM1	9	140	1467
chr11	4104473	4104748	chr11:4104473-4104748	STIM1	10	275	2064
chr11	4107687	4108111	chr11:4107687-4108111	STIM1	11	424	1527
chr11	4109881	4110019	chr11:4109881-4110019	STIM1	unknown	138	1479
chr11	4112492	4113048	chr11:4112492-4113048	STIM1	12	556	2185
chr11	6411809	6412166	chr11:6411809-6412166	SMPD1	1	357	1009
chr11	6412594	6413406	chr11:6412594-6413406	SMPD1	2	812	5422
chr11	6414426	6414637	chr11:6414426-6414637	SMPD1	3	211	1098
chr11	6414816	6414954	chr11:6414816-6414954	SMPD1	4	138	997
chr11	6415106	6415291	chr11:6415106-6415291	SMPD1	5	185	1269
chr11	6415359	6415857	chr11:6415359-6415857	SMPD1	unknown	498	4421
chr11	18301385	18301533	chr11:18301385-18301533	HPS5	23	148	589
chr11	18303497	18303767	chr11:18303497-18303767	HPS5	22	270	1573
chr11	18305321	18305469	chr11:18305321-18305469	HPS5	21	148	535
chr11	18306873	18307026	chr11:18306873-18307026	HPS5	20	153	102
chr11	18308123	18308272	chr11:18308123-18308272	HPS5	19	149	241
chr11	18309082	18309237	chr11:18309082-18309237	HPS5	18	155	477
chr11	18309426	18309574	chr11:18309426-18309574	HPS5	17	148	321
chr11	18312989	18313566	chr11:18312989-18313566	HPS5	16	577	1730
chr11	18314410	18314559	chr11:18314410-18314559	HPS5	15	149	409
chr11	18316567	18316716	chr11:18316567-18316716	HPS5	14	149	985
chr11	18317533	18317682	chr11:18317533-18317682	HPS5	13	149	247
chr11	18318345	18318531	chr11:18318345-18318531	HPS5	12	186	793
chr11	18319106	18319264	chr11:18319106-18319264	HPS5	11	158	289
chr11	18320339	18320517	chr11:18320339-18320517	HPS5	10	178	536
chr11	18322345	18322493	chr11:18322345-18322493	HPS5	9	148	85
chr11	18326930	18327079	chr11:18326930-18327079	HPS5	8	149	124
chr11	18327682	18327894	chr11:18327682-18327894	HPS5	7	212	327
chr11	18330485	18330634	chr11:18330485-18330634	HPS5	6	149	291
chr11	18332288	18332480	chr11:18332288-18332480	HPS5	5	192	673
chr11	18332892	18333040	chr11:18332892-18333040	HPS5	4	148	108
chr11	18333386	18333571	chr11:18333386-18333571	HPS5	3	185	445
chr11	18339277	18339426	chr11:18339277-18339426	HPS5	2	149	393
chr11	36511388	36512200	chr11:36511388-36512200	TRAF6	6	812	3864
chr11	36514065	36514214	chr11:36514065-36514214	TRAF6	5	149	126
chr11	36516487	36516636	chr11:36516487-36516636	TRAF6	4	149	73
chr11	36518658	36518816	chr11:36518658-36518816	TRAF6	3	158	435
chr11	36520040	36520190	chr11:36520040-36520190	TRAF6	2	150	556
chr11	36522770	36523065	chr11:36522770-36523065	TRAF6	1	295	1877
chr11	36594835	36598006	chr11:36594835-36598006	RAG1	2	3171	17830
chr11	36614115	36615738	chr11:36614115-36615738	RAG2	2	1623	8017
chr11	36619573	36619732	chr11:36619573-36619732	RAG2	UTR5	159	562
chr11	47236677	47236825	chr11:47236677-47236825	DDB2	1	148	416
chr11	47237802	47238023	chr11:47237802-47238023	DDB2	2	221	557
chr11	47238409	47238600	chr11:47238409-47238600	DDB2	3	191	464
chr11	47254363	47254512	chr11:47254363-47254512	DDB2	4	149	901
chr11	47256099	47256248	chr11:47256099-47256248	DDB2	5	149	1842
chr11	47256308	47256485	chr11:47256308-47256485	DDB2	6	177	538
chr11	47256818	47256966	chr11:47256818-47256966	DDB2	7	148	866
chr11	47259388	47259552	chr11:47259388-47259552	DDB2	8	164	1295
chr11	47259637	47259786	chr11:47259637-47259786	DDB2	9	149	1130
chr11	47260301	47260450	chr11:47260301-47260450	DDB2	10	149	191
chr11	47431646	47431946	chr11:47431646-47431946	SLC39A13	2	300	697
chr11	47433459	47433608	chr11:47433459-47433608	SLC39A13	3	149	629
chr11	47433883	47434032	chr11:47433883-47434032	SLC39A13	4	149	388
chr11	47434930	47435079	chr11:47434930-47435079	SLC39A13	5	149	647
chr11	47435148	47435468	chr11:47435148-47435468	SLC39A13	6	320	1916
chr11	47435927	47436075	chr11:47435927-47436075	SLC39A13	7	148	892
chr11	47436320	47436468	chr11:47436320-47436468	SLC39A13	8	148	605
chr11	47436576	47436724	chr11:47436576-47436724	SLC39A13	9	148	956
chr11	47436802	47436951	chr11:47436802-47436951	SLC39A13	10	149	1460
chr11	58877070	58877208	chr11:58877070-58877208	FAM111B	3	138	256
chr11	58891632	58893795	chr11:58891632-58893795	FAM111B	4	2163	6210
chr11	64571786	64572308	chr11:64571786-64572308	MEN1	10	522	1855
chr11	64572486	64572690	chr11:64572486-64572690	MEN1	9	204	702
chr11	64573087	64573262	chr11:64573087-64573262	MEN1	8	175	1457
chr11	64573684	64573860	chr11:64573684-64573860	MEN1	7	176	2081
chr11	64574457	64574596	chr11:64574457-64574596	MEN1	6	139	626
chr11	64574602	64574740	chr11:64574602-64574740	MEN1	5	138	609
chr11	64575004	64575172	chr11:64575004-64575172	MEN1	4	168	2459
chr11	64575343	64575591	chr11:64575343-64575591	MEN1	3	248	2254
chr11	64577102	64577706	chr11:64577102-64577706	MEN1	2	604	2016
chr11	65487193	65487341	chr11:65487193-65487341	RNASEH2C	4	148	888
chr11	65487501	65487650	chr11:65487501-65487650	RNASEH2C	3	149	650
chr11	65487713	65487888	chr11:65487713-65487888	RNASEH2C	2	175	1003
chr11	65488058	65488229	chr11:65488058-65488229	RNASEH2C	1	171	241
chr11	65634389	65634550	chr11:65634389-65634550	EFEMP2	11	161	491
chr11	65635332	65635527	chr11:65635332-65635527	EFEMP2	10	195	419
chr11	65635755	65635903	chr11:65635755-65635903	EFEMP2	9	148	1049
chr11	65635966	65636115	chr11:65635966-65636115	EFEMP2	8	149	771
chr11	65637313	65637462	chr11:65637313-65637462	EFEMP2	7	149	474
chr11	65637576	65637724	chr11:65637576-65637724	EFEMP2	6	148	436
chr11	65637994	65638142	chr11:65637994-65638142	EFEMP2	5	148	568
chr11	65638628	65638834	chr11:65638628-65638834	EFEMP2	4	206	718
chr11	65639391	65639539	chr11:65639391-65639539	EFEMP2	3	148	580
chr11	65639696	65639844	chr11:65639696-65639844	EFEMP2	2	148	595
chr11	67132607	67133101	chr11:67132607-67133101	CLCF1	3	494	1302
chr11	67134931	67135097	chr11:67134931-67135097	CLCF1	2	166	392
chr11	67140928	67141077	chr11:67140928-67141077	CLCF1	unknown	149	240
chr11	88027174	88027676	chr11:88027174-88027676	CTSC	7	502	2120
chr11	88029292	88029441	chr11:88029292-88029441	CTSC	6	149	717
chr11	88033681	88033830	chr11:88033681-88033830	CTSC	5	149	288
chr11	88042331	88042486	chr11:88042331-88042486	CTSC	4	155	734
chr11	88045556	88045722	chr11:88045556-88045722	CTSC	3	166	742
chr11	88059482	88059680	chr11:88059482-88059680	CTSC	unknown	198	630
chr11	88061248	88061396	chr11:88061248-88061396	CTSC	unknown	148	513
chr11	88068103	88068252	chr11:88068103-88068252	CTSC	2	149	595
chr11	88070669	88070975	chr11:88070669-88070975	CTSC	1	306	480
chr11	88911102	88911960	chr11:88911102-88911960	TYR	1	858	7828
chr11	88924350	88924606	chr11:88924350-88924606	TYR	2	256	1811
chr11	88960971	88961158	chr11:88960971-88961158	TYR	3	187	838
chr11	89017921	89018142	chr11:89017921-89018142	TYR	4	221	693
chr11	89028291	89028554	chr11:89028291-89028554	TYR	5	263	679
chr11	108093691	108093850	chr11:108093691-108093850	ATM	UTR5	159	876
chr11	108094429	108094588	chr11:108094429-108094588	ATM	intronic	159	1240
chr11	108098318	108098457	chr11:108098318-108098457	ATM	2	139	252
chr11	108098483	108098635	chr11:108098483-108098635	ATM	3	152	128
chr11	108099885	108100078	chr11:108099885-108100078	ATM	4	193	18
chr11	108106377	108106581	chr11:108106377-108106581	ATM	5	204	77
chr11	108114660	108114865	chr11:108114660-108114865	ATM	6	205	331
chr11	108115495	108115773	chr11:108115495-108115773	ATM	7	278	324
chr11	108117671	108117874	chr11:108117671-108117874	ATM	8	203	29
chr11	108119640	108119849	chr11:108119640-108119849	ATM	9	209	15
chr11	108121408	108121819	chr11:108121408-108121819	ATM	10	411	797
chr11	108122544	108122778	chr11:108122544-108122778	ATM	11	234	407
chr11	108123522	108123661	chr11:108123522-108123661	ATM	12	139	244
chr11	108124521	108124786	chr11:108124521-108124786	ATM	13	265	206
chr11	108126922	108127087	chr11:108126922-108127087	ATM	14	165	60
chr11	108128188	108128353	chr11:108128188-108128353	ATM	15	165	43
chr11	108129688	108129827	chr11:108129688-108129827	ATM	16	139	114
chr11	108137878	108138089	chr11:108137878-108138089	ATM	17	211	22
chr11	108138674	108138833	chr11:108138674-108138833	ATM	intronic	159	10
chr11	108139117	108139356	chr11:108139117-108139356	ATM	18	239	1080
chr11	108141763	108141901	chr11:108141763-108141901	ATM	19	138	203
chr11	108141958	108142153	chr11:108141958-108142153	ATM	20	195	610
chr11	108143227	108143366	chr11:108143227-108143366	ATM	21	139	194
chr11	108143429	108143599	chr11:108143429-108143599	ATM	22	170	414
chr11	108150198	108150355	chr11:108150198-108150355	ATM	23	157	186
chr11	108151702	108151915	chr11:108151702-108151915	ATM	24	213	236
chr11	108153417	108153626	chr11:108153417-108153626	ATM	25	209	52
chr11	108154934	108155220	chr11:108154934-108155220	ATM	26	286	257
chr11	108158089	108158248	chr11:108158089-108158248	ATM	intronic	159	31
chr11	108158307	108158462	chr11:108158307-108158462	ATM	27	155	138
chr11	108159684	108159850	chr11:108159684-108159850	ATM	28	166	111
chr11	108160309	108160552	chr11:108160309-108160552	ATM	29	243	279
chr11	108163326	108163540	chr11:108163326-108163540	ATM	30	214	1129
chr11	108164020	108164224	chr11:108164020-108164224	ATM	31	204	246
chr11	108165634	108165806	chr11:108165634-108165806	ATM	32	172	140
chr11	108167992	108168131	chr11:108167992-108168131	ATM	33	139	47
chr11	108170421	108170632	chr11:108170421-108170632	ATM	34	211	408
chr11	108172355	108172536	chr11:108172355-108172536	ATM	35	181	152
chr11	108173560	108173776	chr11:108173560-108173776	ATM	36	216	38
chr11	108175382	108175599	chr11:108175382-108175599	ATM	37	217	132
chr11	108178598	108178737	chr11:108178598-108178737	ATM	38	139	120
chr11	108180867	108181062	chr11:108180867-108181062	ATM	39	195	121
chr11	108183112	108183251	chr11:108183112-108183251	ATM	40	139	39
chr11	108186525	108186663	chr11:108186525-108186663	ATM	41	138	114
chr11	108186718	108186860	chr11:108186718-108186860	ATM	42	142	494
chr11	108188080	108188268	chr11:108188080-108188268	ATM	43	188	640
chr11	108190661	108190805	chr11:108190661-108190805	ATM	44	144	30
chr11	108192008	108192167	chr11:108192008-108192167	ATM	45	159	341
chr11	108196017	108196291	chr11:108196017-108196291	ATM	46	274	380
chr11	108196765	108196972	chr11:108196765-108196972	ATM	47	207	117
chr11	108198352	108198505	chr11:108198352-108198505	ATM	48	153	472
chr11	108199728	108199985	chr11:108199728-108199985	ATM	49	257	132
chr11	108200921	108201168	chr11:108200921-108201168	ATM	50	247	215
chr11	108202151	108202304	chr11:108202151-108202304	ATM	51	153	42
chr11	108202586	108202784	chr11:108202586-108202784	ATM	52	198	593
chr11	108203469	108203647	chr11:108203469-108203647	ATM	53	178	83
chr11	108204585	108204723	chr11:108204585-108204723	ATM	54	138	24
chr11	108205676	108205856	chr11:108205676-108205856	ATM	55	180	934
chr11	108206552	108206708	chr11:108206552-108206708	ATM	56	156	443
chr11	108213929	108214118	chr11:108213929-108214118	ATM	57	189	740
chr11	108216450	108216655	chr11:108216450-108216655	ATM	58	205	135
chr11	108217980	108218118	chr11:108217980-108218118	ATM	59	138	58
chr11	108224473	108224627	chr11:108224473-108224627	ATM	60	154	873
chr11	108225500	108225639	chr11:108225500-108225639	ATM	61	139	75
chr11	108235789	108235965	chr11:108235789-108235965	ATM	62	176	916
chr11	108236032	108236255	chr11:108236032-108236255	ATM	63	223	1045
chr11	108380264	108385602	chr11:108380264-108385602	EXPH5	6	5338	18981
chr11	108388957	108389105	chr11:108388957-108389105	EXPH5	5	148	523
chr11	108398813	108398961	chr11:108398813-108398961	EXPH5	4	148	278
chr11	108409751	108409913	chr11:108409751-108409913	EXPH5	3	162	331
chr11	108412379	108412539	chr11:108412379-108412539	EXPH5	2	160	467
chr11	108464130	108464278	chr11:108464130-108464278	EXPH5	1	148	857
chr11	111957588	111957727	chr11:111957588-111957727	SDHD	1	139	697
chr11	111958561	111958717	chr11:111958561-111958717	SDHD	2	156	2213
chr11	111959571	111959755	chr11:111959571-111959755	SDHD	3	184	1762
chr11	111961734	111961872	chr11:111961734-111961872	SDHD	intronic	138	295
chr11	111965509	111965714	chr11:111965509-111965714	SDHD	4	205	728
chr11	118209840	118209979	chr11:118209840-118209979	CD3D	5	139	2025
chr11	118210118	118210257	chr11:118210118-118210257	CD3D	4	139	1026
chr11	118210470	118210641	chr11:118210470-118210641	CD3D	3	171	219
chr11	118211070	118211328	chr11:118211070-118211328	CD3D	2	258	2232
chr11	118213226	118213364	chr11:118213226-118213364	CD3D	1	138	929
chr11	119077108	119077342	chr11:119077108-119077342	CBL	1	234	208
chr11	119103138	119103425	chr11:119103138-119103425	CBL	2	287	668
chr11	119142425	119142611	chr11:119142425-119142611	CBL	3	186	114
chr11	119144558	119144754	chr11:119144558-119144754	CBL	4	196	1342
chr11	119145522	119145683	chr11:119145522-119145683	CBL	5	161	426
chr11	119146687	119146864	chr11:119146687-119146864	CBL	6	177	1190
chr11	119148441	119148580	chr11:119148441-119148580	CBL	7	139	859
chr11	119148856	119149027	chr11:119148856-119149027	CBL	8	171	369
chr11	119149200	119149443	chr11:119149200-119149443	CBL	9	243	1378
chr11	119155659	119155830	chr11:119155659-119155830	CBL	10	171	1873
chr11	119155879	119156296	chr11:119155879-119156296	CBL	11	417	3772
chr11	119158540	119158678	chr11:119158540-119158678	CBL	12	138	613
chr11	119167608	119167764	chr11:119167608-119167764	CBL	13	156	812
chr11	119168073	119168212	chr11:119168073-119168212	CBL	14	139	1487
chr11	119169048	119169270	chr11:119169048-119169270	CBL	15	222	1800
chr11	119170185	119170511	chr11:119170185-119170511	CBL	16	326	933
chr11	119508808	119508957	chr11:119508808-119508957	NECTIN1	10	149	858
chr11	119509404	119509553	chr11:119509404-119509553	NECTIN1	9	149	490
chr11	119510574	119510723	chr11:119510574-119510723	NECTIN1	8	149	319
chr11	119535457	119536007	chr11:119535457-119536007	NECTIN1	7	550	1742
chr11	119545255	119545404	chr11:119545255-119545404	NECTIN1	6	149	1531
chr11	119545869	119546020	chr11:119545869-119546020	NECTIN1	5	151	732
chr11	119547796	119547945	chr11:119547796-119547945	NECTIN1	4	149	893
chr11	119548265	119548567	chr11:119548265-119548567	NECTIN1	3	302	2039
chr11	119549125	119549475	chr11:119549125-119549475	NECTIN1	2	350	1760
chr11	119599150	119599298	chr11:119599150-119599298	NECTIN1	1	148	129
chr11	130029841	130029989	chr11:130029841-130029989	ST14	1	148	105
chr11	130058009	130058168	chr11:130058009-130058168	ST14	2	159	916
chr11	130058414	130058563	chr11:130058414-130058563	ST14	3	149	465
chr11	130058725	130058873	chr11:130058725-130058873	ST14	4	148	690
chr11	130059634	130059791	chr11:130059634-130059791	ST14	5	157	396
chr11	130059937	130060086	chr11:130059937-130060086	ST14	6	149	238
chr11	130060349	130060589	chr11:130060349-130060589	ST14	7	240	766
chr11	130064039	130064188	chr11:130064039-130064188	ST14	8	149	630
chr11	130064509	130064658	chr11:130064509-130064658	ST14	9	149	872
chr11	130066214	130066363	chr11:130066214-130066363	ST14	10	149	708
chr11	130066460	130066608	chr11:130066460-130066608	ST14	11	148	604
chr11	130067714	130067862	chr11:130067714-130067862	ST14	12	148	302
chr11	130068184	130068332	chr11:130068184-130068332	ST14	13	148	698
chr11	130068385	130068534	chr11:130068385-130068534	ST14	14	149	365
chr11	130068829	130068977	chr11:130068829-130068977	ST14	15	148	927
chr11	130069846	130070032	chr11:130069846-130070032	ST14	16	186	884
chr11	130078305	130078579	chr11:130078305-130078579	ST14	17	274	823
chr11	130079331	130079479	chr11:130079331-130079479	ST14	18	148	430
chr11	130079557	130079718	chr11:130079557-130079718	ST14	19	161	258
chr12	7055821	7055970	chr12:7055821-7055970	PTPN6	1	149	622
chr12	7060605	7060754	chr12:7060605-7060754	PTPN6	2	149	895
chr12	7060759	7060907	chr12:7060759-7060907	PTPN6	3	148	953
chr12	7061051	7061340	chr12:7061051-7061340	PTPN6	4	289	1152
chr12	7063968	7064157	chr12:7063968-7064157	PTPN6	5	189	340
chr12	7064298	7064446	chr12:7064298-7064446	PTPN6	6	148	776
chr12	7064517	7064666	chr12:7064517-7064666	PTPN6	7	149	423
chr12	7064797	7064945	chr12:7064797-7064945	PTPN6	8	148	359
chr12	7065270	7065419	chr12:7065270-7065419	PTPN6	9	149	549
chr12	7065582	7065731	chr12:7065582-7065731	PTPN6	10	149	168
chr12	7066808	7066957	chr12:7066808-7066957	PTPN6	11	149	211
chr12	7067082	7067236	chr12:7067082-7067236	PTPN6	12	154	825
chr12	7069049	7069198	chr12:7069049-7069198	PTPN6	13	149	275
chr12	7069251	7069402	chr12:7069251-7069402	PTPN6	14	151	212
chr12	7069478	7069627	chr12:7069478-7069627	PTPN6	15	149	738
chr12	7069826	7070100	chr12:7069826-7070100	PTPN6	16	274	792
chr12	25362709	25362865	chr12:25362709-25362865	KRAS	5	156	12
chr12	25368355	25368514	chr12:25368355-25368514	KRAS	unknown	159	281
chr12	25378528	25378727	chr12:25378528-25378727	KRAS	4	199	128
chr12	25380148	25380366	chr12:25380148-25380366	KRAS	3	218	342
chr12	25398188	25398338	chr12:25398188-25398338	KRAS	2	150	592
chr12	46582729	46582878	chr12:46582729-46582878	SLC38A1	15	149	514
chr12	46591477	46591626	chr12:46591477-46591626	SLC38A1	14	149	125
chr12	46591698	46591847	chr12:46591698-46591847	SLC38A1	13	149	396
chr12	46592393	46592541	chr12:46592393-46592541	SLC38A1	12	148	681
chr12	46594857	46595005	chr12:46594857-46595005	SLC38A1	11	148	410
chr12	46596758	46596907	chr12:46596758-46596907	SLC38A1	10	149	77
chr12	46598068	46598216	chr12:46598068-46598216	SLC38A1	9	148	337
chr12	46598270	46598418	chr12:46598270-46598418	SLC38A1	8	148	127
chr12	46599830	46599978	chr12:46599830-46599978	SLC38A1	7	148	231
chr12	46600904	46601053	chr12:46600904-46601053	SLC38A1	6	149	80
chr12	46601284	46601432	chr12:46601284-46601432	SLC38A1	5	148	709
chr12	46602799	46602948	chr12:46602799-46602948	SLC38A1	4	149	152
chr12	46622919	46623068	chr12:46622919-46623068	SLC38A1	3	149	408
chr12	46623310	46623459	chr12:46623310-46623459	SLC38A1	2	149	175
chr12	46633448	46633597	chr12:46633448-46633597	SLC38A1	1	149	455
chr12	46662594	46662742	chr12:46662594-46662742	SLC38A1	UTR5	148	810
chr12	50355801	50356163	chr12:50355801-50356163	AQP5	1	362	895
chr12	50357275	50357439	chr12:50357275-50357439	AQP5	2	164	763
chr12	50357842	50357991	chr12:50357842-50357991	AQP5	3	149	912
chr12	50358775	50358960	chr12:50358775-50358960	AQP5	4	185	495
chr12	51173901	51174049	chr12:51173901-51174049	ATF1	2	148	506
chr12	51189668	51189816	chr12:51189668-51189816	ATF1	3	148	501
chr12	51203231	51203380	chr12:51203231-51203380	ATF1	4	149	238
chr12	51207793	51207975	chr12:51207793-51207975	ATF1	5	182	621
chr12	51208063	51208222	chr12:51208063-51208222	ATF1	6	159	982
chr12	51213398	51213582	chr12:51213398-51213582	ATF1	7	184	35
chr12	52306197	52306339	chr12:52306197-52306339	ACVRL1	2	142	855
chr12	52306863	52307154	chr12:52306863-52307154	ACVRL1	3	291	1068
chr12	52307323	52307574	chr12:52307323-52307574	ACVRL1	4	251	1397
chr12	52307738	52307877	chr12:52307738-52307877	ACVRL1	5	139	1713
chr12	52308203	52308476	chr12:52308203-52308476	ACVRL1	6	273	2012
chr12	52308989	52309304	chr12:52308989-52309304	ACVRL1	7	315	1372
chr12	52309800	52310037	chr12:52309800-52310037	ACVRL1	8	237	830
chr12	52312749	52312919	chr12:52312749-52312919	ACVRL1	9	170	528
chr12	52314523	52314697	chr12:52314523-52314697	ACVRL1	10	174	782
chr12	52627061	52627424	chr12:52627061-52627424	KRT7	1	363	2629
chr12	52628919	52629170	chr12:52628919-52629170	KRT7	2	251	1260
chr12	52631254	52631392	chr12:52631254-52631392	KRT7	3	138	224
chr12	52632442	52632581	chr12:52632442-52632581	KRT7	4	139	2473
chr12	52635236	52635440	chr12:52635236-52635440	KRT7	5	204	633
chr12	52636776	52636941	chr12:52636776-52636941	KRT7	6	165	407
chr12	52639176	52639436	chr12:52639176-52639436	KRT7	7	260	1223
chr12	52641909	52642047	chr12:52641909-52642047	KRT7	8	138	1566
chr12	52642355	52642564	chr12:52642355-52642564	KRT7	9	209	1780
chr12	52680039	52680277	chr12:52680039-52680277	KRT81	9	238	678
chr12	52680516	52680665	chr12:52680516-52680665	KRT81	8	149	464
chr12	52680886	52681106	chr12:52680886-52681106	KRT81	7	220	1026
chr12	52681368	52681517	chr12:52681368-52681517	KRT81	6	149	972
chr12	52681768	52681932	chr12:52681768-52681932	KRT81	5	164	1030
chr12	52682118	52682267	chr12:52682118-52682267	KRT81	4	149	430
chr12	52682955	52683103	chr12:52682955-52683103	KRT81	3	148	1544
chr12	52683862	52684070	chr12:52683862-52684070	KRT81	2	208	632
chr12	52684881	52685249	chr12:52684881-52685249	KRT81	1	368	2109
chr12	52695701	52696069	chr12:52695701-52696069	KRT86	unknown	368	2132
chr12	52696884	52697092	chr12:52696884-52697092	KRT86	unknown	208	657
chr12	52697851	52697999	chr12:52697851-52697999	KRT86	unknown	148	1530
chr12	52698689	52698838	chr12:52698689-52698838	KRT86	unknown	149	554
chr12	52699024	52699188	chr12:52699024-52699188	KRT86	unknown	164	968
chr12	52699435	52699584	chr12:52699435-52699584	KRT86	unknown	149	979
chr12	52699844	52700064	chr12:52699844-52700064	KRT86	unknown	220	987
chr12	52701958	52702107	chr12:52701958-52702107	KRT86	unknown	149	534
chr12	52702188	52702369	chr12:52702188-52702369	KRT86	unknown	181	740
chr12	52708415	52708602	chr12:52708415-52708602	KRT83	9	187	529
chr12	52709037	52709186	chr12:52709037-52709186	KRT83	8	149	183
chr12	52709677	52709897	chr12:52709677-52709897	KRT83	7	220	885
chr12	52710240	52710389	chr12:52710240-52710389	KRT83	6	149	786
chr12	52710643	52710807	chr12:52710643-52710807	KRT83	5	164	1014
chr12	52711438	52711587	chr12:52711438-52711587	KRT83	4	149	709
chr12	52711650	52711798	chr12:52711650-52711798	KRT83	3	148	1066
chr12	52712940	52713148	chr12:52712940-52713148	KRT83	2	208	779
chr12	52714736	52715119	chr12:52714736-52715119	KRT83	1	383	2137
chr12	52754637	52754830	chr12:52754637-52754830	KRT85	9	193	527
chr12	52755192	52755341	chr12:52755192-52755341	KRT85	8	149	416
chr12	52756035	52756255	chr12:52756035-52756255	KRT85	7	220	790
chr12	52756626	52756775	chr12:52756626-52756775	KRT85	6	149	802
chr12	52757030	52757194	chr12:52757030-52757194	KRT85	5	164	617
chr12	52757825	52757974	chr12:52757825-52757974	KRT85	4	149	581
chr12	52758046	52758194	chr12:52758046-52758194	KRT85	3	148	1260
chr12	52758746	52758954	chr12:52758746-52758954	KRT85	2	208	508
chr12	52760770	52761189	chr12:52760770-52761189	KRT85	1	419	2189
chr12	52840954	52841229	chr12:52840954-52841229	KRT6B	9	275	3365
chr12	52841271	52841409	chr12:52841271-52841409	KRT6B	8	138	2381
chr12	52841542	52841802	chr12:52841542-52841802	KRT6B	7	260	2957
chr12	52842606	52842771	chr12:52842606-52842771	KRT6B	6	165	1463
chr12	52843233	52843437	chr12:52843233-52843437	KRT6B	5	204	2965
chr12	52843520	52843659	chr12:52843520-52843659	KRT6B	4	139	3638
chr12	52843757	52843895	chr12:52843757-52843895	KRT6B	3	138	3932
chr12	52844170	52844424	chr12:52844170-52844424	KRT6B	2	254	4713
chr12	52845303	52845882	chr12:52845303-52845882	KRT6B	1	579	8647
chr12	52862846	52863081	chr12:52862846-52863081	KRT6C	9	235	2906
chr12	52863138	52863286	chr12:52863138-52863286	KRT6C	8	148	1801
chr12	52863454	52863674	chr12:52863454-52863674	KRT6C	7	220	2599
chr12	52864277	52864426	chr12:52864277-52864426	KRT6C	6	149	2406
chr12	52864916	52865080	chr12:52864916-52865080	KRT6C	5	164	2314
chr12	52865178	52865327	chr12:52865178-52865327	KRT6C	4	149	2935
chr12	52865412	52865560	chr12:52865412-52865560	KRT6C	3	148	1777
chr12	52865850	52866064	chr12:52865850-52866064	KRT6C	2	214	800
chr12	52866982	52867521	chr12:52866982-52867521	KRT6C	1	539	4053
chr12	52881504	52881739	chr12:52881504-52881739	KRT6A	9	235	3585
chr12	52881796	52881944	chr12:52881796-52881944	KRT6A	8	148	2324
chr12	52882112	52882332	chr12:52882112-52882332	KRT6A	7	220	2654
chr12	52883715	52883864	chr12:52883715-52883864	KRT6A	6	149	2849
chr12	52884353	52884517	chr12:52884353-52884517	KRT6A	5	164	1886
chr12	52884615	52884764	chr12:52884615-52884764	KRT6A	4	149	3064
chr12	52884852	52885000	chr12:52884852-52885000	KRT6A	3	148	2796
chr12	52885306	52885520	chr12:52885306-52885520	KRT6A	2	214	3061
chr12	52886433	52886972	chr12:52886433-52886972	KRT6A	1	539	6483
chr12	52908726	52909024	chr12:52908726-52909024	KRT5	9	298	419
chr12	52909525	52909673	chr12:52909525-52909673	KRT5	8	148	284
chr12	52910417	52910641	chr12:52910417-52910641	KRT5	7	224	2058
chr12	52910879	52911028	chr12:52910879-52911028	KRT5	6	149	538
chr12	52911374	52911538	chr12:52911374-52911538	KRT5	5	164	1391
chr12	52911654	52911803	chr12:52911654-52911803	KRT5	4	149	1575
chr12	52911843	52911991	chr12:52911843-52911991	KRT5	3	148	1786
chr12	52912730	52912944	chr12:52912730-52912944	KRT5	2	214	3237
chr12	52913526	52914080	chr12:52913526-52914080	KRT5	1	554	2863
chr12	52938296	52938547	chr12:52938296-52938547	KRT71	9	251	2006
chr12	52939297	52939435	chr12:52939297-52939435	KRT71	8	138	50
chr12	52940050	52940310	chr12:52940050-52940310	KRT71	7	260	2593
chr12	52941621	52941786	chr12:52941621-52941786	KRT71	6	165	1494
chr12	52941916	52942120	chr12:52941916-52942120	KRT71	5	204	1786
chr12	52942463	52942602	chr12:52942463-52942602	KRT71	4	139	1890
chr12	52943038	52943176	chr12:52943038-52943176	KRT71	3	138	984
chr12	52943793	52944047	chr12:52943793-52944047	KRT71	2	254	2423
chr12	52946401	52946881	chr12:52946401-52946881	KRT71	1	480	2268
chr12	52960733	52960972	chr12:52960733-52960972	KRT74	9	239	1871
chr12	52961391	52961529	chr12:52961391-52961529	KRT74	8	138	467
chr12	52961933	52962193	chr12:52961933-52962193	KRT74	7	260	2264
chr12	52963623	52963788	chr12:52963623-52963788	KRT74	6	165	713
chr12	52964433	52964637	chr12:52964433-52964637	KRT74	5	204	1145
chr12	52965121	52965260	chr12:52965121-52965260	KRT74	4	139	1734
chr12	52965689	52965827	chr12:52965689-52965827	KRT74	3	138	730
chr12	52966217	52966471	chr12:52966217-52966471	KRT74	2	254	2050
chr12	52967071	52967581	chr12:52967071-52967581	KRT74	1	510	2679
chr12	53038803	53039218	chr12:53038803-53039218	KRT2	9	415	2780
chr12	53039262	53039410	chr12:53039262-53039410	KRT2	8	148	1973
chr12	53040524	53040744	chr12:53040524-53040744	KRT2	7	220	1733
chr12	53041502	53041651	chr12:53041502-53041651	KRT2	6	149	915
chr12	53041957	53042121	chr12:53041957-53042121	KRT2	5	164	1309
chr12	53042764	53042913	chr12:53042764-53042913	KRT2	4	149	746
chr12	53043654	53043802	chr12:53043654-53043802	KRT2	3	148	1161
chr12	53044123	53044337	chr12:53044123-53044337	KRT2	2	214	576
chr12	53045342	53045926	chr12:53045342-53045926	KRT2	1	584	828
chr12	53068977	53069401	chr12:53068977-53069401	KRT1	9	424	555
chr12	53069437	53069585	chr12:53069437-53069585	KRT1	8	148	702
chr12	53070059	53070279	chr12:53070059-53070279	KRT1	7	220	965
chr12	53070831	53070980	chr12:53070831-53070980	KRT1	6	149	311
chr12	53071100	53071264	chr12:53071100-53071264	KRT1	5	164	864
chr12	53071407	53071556	chr12:53071407-53071556	KRT1	4	149	383
chr12	53071903	53072051	chr12:53071903-53072051	KRT1	3	148	576
chr12	53072326	53072540	chr12:53072326-53072540	KRT1	2	214	1127
chr12	53073542	53074132	chr12:53073542-53074132	KRT1	1	590	1282
chr12	53200853	53201034	chr12:53200853-53201034	KRT4	9	181	985
chr12	53201086	53201234	chr12:53201086-53201234	KRT4	8	148	709
chr12	53201428	53201648	chr12:53201428-53201648	KRT4	7	220	1001
chr12	53202066	53202215	chr12:53202066-53202215	KRT4	6	149	453
chr12	53202470	53202634	chr12:53202470-53202634	KRT4	5	164	784
chr12	53203140	53203289	chr12:53203140-53203289	KRT4	4	149	341
chr12	53204496	53204644	chr12:53204496-53204644	KRT4	3	148	1441
chr12	53205547	53205761	chr12:53205547-53205761	KRT4	2	214	969
chr12	53207381	53207842	chr12:53207381-53207842	KRT4	1	461	2072
chr12	53693522	53693737	chr12:53693522-53693737	C12orf10	1	215	1302
chr12	53693916	53694064	chr12:53693916-53694064	C12orf10	2	148	1068
chr12	53696818	53696989	chr12:53696818-53696989	C12orf10	3	171	391
chr12	53699692	53699844	chr12:53699692-53699844	C12orf10	4	152	510
chr12	53699969	53700117	chr12:53699969-53700117	C12orf10	5	148	739
chr12	53700464	53700645	chr12:53700464-53700645	C12orf10	6	181	832
chr12	53700750	53700933	chr12:53700750-53700933	C12orf10	7	183	656
chr12	54332691	54333426	chr12:54332691-54333426	HOXC13	1	735	1237
chr12	54338784	54339040	chr12:54338784-54339040	HOXC13	2	256	416
chr12	58142285	58142423	chr12:58142285-58142423	CDK4	8	138	692
chr12	58142945	58143120	chr12:58142945-58143120	CDK4	7	175	1315
chr12	58143193	58143331	chr12:58143193-58143331	CDK4	6	138	271
chr12	58144419	58144568	chr12:58144419-58144568	CDK4	5	149	840
chr12	58144686	58144893	chr12:58144686-58144893	CDK4	4	207	1491
chr12	58144970	58145145	chr12:58144970-58145145	CDK4	3	175	3346
chr12	58145263	58145520	chr12:58145263-58145520	CDK4	2	257	1376
chr12	88890854	88890993	chr12:88890854-88890993	KITLG	UTR3	139	173
chr12	88898905	88899043	chr12:88898905-88899043	KITLG	9	138	3
chr12	88900052	88900191	chr12:88900052-88900191	KITLG	8	139	69
chr12	88900785	88900934	chr12:88900785-88900934	KITLG	7	149	346
chr12	88909283	88909422	chr12:88909283-88909422	KITLG	6	139	813
chr12	88910091	88910287	chr12:88910091-88910287	KITLG	5	196	29
chr12	88912454	88912664	chr12:88912454-88912664	KITLG	4	210	486
chr12	88926180	88926318	chr12:88926180-88926318	KITLG	3	138	193
chr12	88939509	88939662	chr12:88939509-88939662	KITLG	2	153	104
chr12	88973979	88974117	chr12:88973979-88974117	KITLG	1	138	375
chr12	108917234	108917411	chr12:108917234-108917411	SART3	19	177	331
chr12	108918093	108918283	chr12:108918093-108918283	SART3	18	190	1155
chr12	108919234	108919386	chr12:108919234-108919386	SART3	17	152	850
chr12	108919876	108920330	chr12:108919876-108920330	SART3	16	454	2208
chr12	108923919	108924087	chr12:108923919-108924087	SART3	15	168	852
chr12	108924945	108925093	chr12:108924945-108925093	SART3	14	148	518
chr12	108925980	108926128	chr12:108925980-108926128	SART3	13	148	660
chr12	108929115	108929264	chr12:108929115-108929264	SART3	12	149	1906
chr12	108930245	108930393	chr12:108930245-108930393	SART3	11	148	472
chr12	108930448	108930597	chr12:108930448-108930597	SART3	10	149	578
chr12	108931243	108931392	chr12:108931243-108931392	SART3	9	149	299
chr12	108931836	108931984	chr12:108931836-108931984	SART3	8	148	947
chr12	108932710	108932865	chr12:108932710-108932865	SART3	7	155	431
chr12	108936792	108936940	chr12:108936792-108936940	SART3	6	148	432
chr12	108938181	108938330	chr12:108938181-108938330	SART3	5	149	776
chr12	108938915	108939099	chr12:108938915-108939099	SART3	4	184	857
chr12	108941641	108941789	chr12:108941641-108941789	SART3	3	148	762
chr12	108942853	108943001	chr12:108942853-108943001	SART3	2	148	869
chr12	108954541	108954930	chr12:108954541-108954930	SART3	1	389	1214
chr12	109181764	109183020	chr12:109181764-109183020	SSH1	15	1256	3159
chr12	109185876	109186605	chr12:109185876-109186605	SSH1	14	729	2573
chr12	109192776	109192976	chr12:109192776-109192976	SSH1	13	200	681
chr12	109194555	109194703	chr12:109194555-109194703	SSH1	12	148	378
chr12	109196047	109196195	chr12:109196047-109196195	SSH1	11	148	908
chr12	109198822	109198970	chr12:109198822-109198970	SSH1	10	148	515
chr12	109200049	109200198	chr12:109200049-109200198	SSH1	9	149	844
chr12	109201405	109201603	chr12:109201405-109201603	SSH1	8	198	277
chr12	109203427	109203576	chr12:109203427-109203576	SSH1	7	149	552
chr12	109204996	109205144	chr12:109204996-109205144	SSH1	6	148	1033
chr12	109210814	109210995	chr12:109210814-109210995	SSH1	5	181	775
chr12	109211983	109212131	chr12:109211983-109212131	SSH1	4	148	474
chr12	109217011	109217160	chr12:109217011-109217160	SSH1	3	149	851
chr12	109221036	109221184	chr12:109221036-109221184	SSH1	unknown	148	537
chr12	109246360	109246508	chr12:109246360-109246508	SSH1	2	148	686
chr12	109251164	109251312	chr12:109251164-109251312	SSH1	1	148	114
chr12	110012592	110012741	chr12:110012592-110012741	MVK	2	149	500
chr12	110013802	110013951	chr12:110013802-110013951	MVK	3	149	834
chr12	110017605	110017753	chr12:110017605-110017753	MVK	4	148	798
chr12	110019200	110019355	chr12:110019200-110019355	MVK	5	155	644
chr12	110023804	110023953	chr12:110023804-110023953	MVK	6	149	203
chr12	110024507	110024656	chr12:110024507-110024656	MVK	7	149	905
chr12	110028547	110028695	chr12:110028547-110028695	MVK	8	148	863
chr12	110029033	110029181	chr12:110029033-110029181	MVK	9	148	734
chr12	110032833	110032986	chr12:110032833-110032986	MVK	10	153	606
chr12	110034231	110034382	chr12:110034231-110034382	MVK	11	151	511
chr12	110719579	110719728	chr12:110719579-110719728	ATP2A2	1	149	419
chr12	110720343	110720633	chr12:110720343-110720633	ATP2A2	2	290	689
chr12	110729803	110729951	chr12:110729803-110729951	ATP2A2	4	148	546
chr12	110734399	110734547	chr12:110734399-110734547	ATP2A2	5	148	516
chr12	110760763	110760911	chr12:110760763-110760911	ATP2A2	6	148	255
chr12	110764163	110764312	chr12:110764163-110764312	ATP2A2	7	149	606
chr12	110765358	110765822	chr12:110765358-110765822	ATP2A2	8	464	1779
chr12	110770372	110770520	chr12:110770372-110770520	ATP2A2	9	148	773
chr12	110770963	110771111	chr12:110770963-110771111	ATP2A2	10	148	334
chr12	110771808	110772060	chr12:110771808-110772060	ATP2A2	11	252	369
chr12	110777073	110777221	chr12:110777073-110777221	ATP2A2	12	148	477
chr12	110777308	110777526	chr12:110777308-110777526	ATP2A2	13	218	921
chr12	110778464	110778799	chr12:110778464-110778799	ATP2A2	14	335	942
chr12	110780033	110780253	chr12:110780033-110780253	ATP2A2	15	220	1115
chr12	110781037	110781239	chr12:110781037-110781239	ATP2A2	16	202	512
chr12	110782659	110782808	chr12:110782659-110782808	ATP2A2	17	149	950
chr12	110783046	110783195	chr12:110783046-110783195	ATP2A2	18	149	828
chr12	110783790	110783939	chr12:110783790-110783939	ATP2A2	19	149	1537
chr12	110784006	110784275	chr12:110784006-110784275	ATP2A2	20	269	2100
chr12	110788029	110788178	chr12:110788029-110788178	ATP2A2	21	149	873
chr12	110872917	110873065	chr12:110872917-110873065	ARPC3	7	148	281
chr12	110873888	110874036	chr12:110873888-110874036	ARPC3	6	148	259
chr12	110874351	110874499	chr12:110874351-110874499	ARPC3	5	148	742
chr12	110874849	110874997	chr12:110874849-110874997	ARPC3	4	148	63
chr12	110878081	110878229	chr12:110878081-110878229	ARPC3	3	148	207
chr12	110883232	110883381	chr12:110883232-110883381	ARPC3	2	149	510
chr12	110887988	110888137	chr12:110887988-110888137	ARPC3	1	149	741
chr12	112856848	112856997	chr12:112856848-112856997	PTPN11	1	149	78
chr12	112884067	112884215	chr12:112884067-112884215	PTPN11	2	148	403
chr12	112888122	112888316	chr12:112888122-112888316	PTPN11	3	194	223
chr12	112890979	112891211	chr12:112890979-112891211	PTPN11	4	232	575
chr12	112892352	112892500	chr12:112892352-112892500	PTPN11	5	148	258
chr12	112893736	112893885	chr12:112893736-112893885	PTPN11	6	149	106
chr12	112910722	112910870	chr12:112910722-112910870	PTPN11	7	148	163
chr12	112915420	112915569	chr12:112915420-112915569	PTPN11	8	149	654
chr12	112915661	112915819	chr12:112915661-112915819	PTPN11	9	158	366
chr12	112919869	112920018	chr12:112919869-112920018	PTPN11	10	149	99
chr12	112924279	112924437	chr12:112924279-112924437	PTPN11	11	158	423
chr12	112926206	112926355	chr12:112926206-112926355	PTPN11	12	149	671
chr12	112926828	112926979	chr12:112926828-112926979	PTPN11	13	151	211
chr12	112939930	112940078	chr12:112939930-112940078	PTPN11	14	148	471
chr12	112942459	112942608	chr12:112942459-112942608	PTPN11	15	149	282
chr12	122064628	122064976	chr12:122064628-122064976	ORAI1	1	348	826
chr12	122078927	122079569	chr12:122078927-122079569	ORAI1	2	642	6671
chr12	124197097	124197245	chr12:124197097-124197245	ATP6V0A2	1	148	532
chr12	124203135	124203283	chr12:124203135-124203283	ATP6V0A2	2	148	94
chr12	124206872	124207021	chr12:124206872-124207021	ATP6V0A2	3	149	205
chr12	124209181	124209358	chr12:124209181-124209358	ATP6V0A2	4	177	374
chr12	124210714	124210862	chr12:124210714-124210862	ATP6V0A2	5	148	466
chr12	124212319	124212467	chr12:124212319-124212467	ATP6V0A2	6	148	288
chr12	124218440	124218588	chr12:124218440-124218588	ATP6V0A2	7	148	238
chr12	124220050	124220199	chr12:124220050-124220199	ATP6V0A2	8	149	699
chr12	124221606	124221899	chr12:124221606-124221899	ATP6V0A2	9	293	763
chr12	124228332	124228482	chr12:124228332-124228482	ATP6V0A2	10	150	435
chr12	124228742	124228890	chr12:124228742-124228890	ATP6V0A2	11	148	730
chr12	124229144	124229331	chr12:124229144-124229331	ATP6V0A2	12	187	1044
chr12	124229400	124229548	chr12:124229400-124229548	ATP6V0A2	13	148	1410
chr12	124232139	124232287	chr12:124232139-124232287	ATP6V0A2	14	148	346
chr12	124233122	124233332	chr12:124233122-124233332	ATP6V0A2	15	210	488
chr12	124235642	124235791	chr12:124235642-124235791	ATP6V0A2	16	149	1346
chr12	124236815	124236964	chr12:124236815-124236964	ATP6V0A2	17	149	104
chr12	124238951	124239100	chr12:124238951-124239100	ATP6V0A2	18	149	863
chr12	124241362	124241533	chr12:124241362-124241533	ATP6V0A2	19	171	1046
chr12	124242452	124242601	chr12:124242452-124242601	ATP6V0A2	20	149	337
chr13	20763040	20763801	chr13:20763040-20763801	GJB2	2	761	4160
chr13	20766842	20767002	chr13:20766842-20767002	GJB2	UTR5	160	687
chr13	20767079	20767238	chr13:20767079-20767238	GJB2	UTR5	159	682
chr13	20796834	20797619	chr13:20796834-20797619	GJB6	3	785	3323
chr13	27827878	27828016	chr13:27827878-27828016	RPL21	1	138	554
chr13	27828318	27828457	chr13:27828318-27828457	RPL21	2	139	18
chr13	27829359	27829511	chr13:27829359-27829511	RPL21	3	152	218
chr13	27830301	27830491	chr13:27830301-27830491	RPL21	4	190	59
chr13	27830548	27830687	chr13:27830548-27830687	RPL21	5	139	218
chr13	29233254	29233392	chr13:29233254-29233392	POMP	1	138	847
chr13	29236526	29236665	chr13:29236526-29236665	POMP	2	139	143
chr13	29238607	29238745	chr13:29238607-29238745	POMP	3	138	23
chr13	29242590	29242731	chr13:29242590-29242731	POMP	4	141	888
chr13	29246453	29246592	chr13:29246453-29246592	POMP	5	139	578
chr13	29252136	29252275	chr13:29252136-29252275	POMP	6	139	270
chr13	33590559	33591417	chr13:33590559-33591417	KL	1	858	1914
chr13	33627884	33628434	chr13:33627884-33628434	KL	2	550	1577
chr13	33629164	33629522	chr13:33629164-33629522	KL	3	358	2368
chr13	33634796	33635937	chr13:33634796-33635937	KL	4	1141	5388
chr13	33637966	33638343	chr13:33637966-33638343	KL	5	377	816
chr13	48985525	48986559	chr13:48985525-48986559	LPAR6	7	1034	1910
chr13	50070110	50070259	chr13:50070110-50070259	PHF11	1	149	70
chr13	50080757	50080906	chr13:50080757-50080906	PHF11	unknown	149	187
chr13	50087174	50087323	chr13:50087174-50087323	PHF11	unknown	149	139
chr13	50092154	50092309	chr13:50092154-50092309	PHF11	unknown	155	98
chr13	50095001	50095149	chr13:50095001-50095149	PHF11	unknown	148	145
chr13	50096137	50096285	chr13:50096137-50096285	PHF11	unknown	148	293
chr13	50097270	50097418	chr13:50097270-50097418	PHF11	unknown	148	408
chr13	50098201	50098372	chr13:50098201-50098372	PHF11	unknown	171	122
chr13	50100484	50100633	chr13:50100484-50100633	PHF11	unknown	149	139
chr13	50102647	50102801	chr13:50102647-50102801	PHF11	unknown	154	289
chr13	51484170	51484319	chr13:51484170-51484319	RNASEH2B	1	149	95
chr13	51501504	51501653	chr13:51501504-51501653	RNASEH2B	2	149	120
chr13	51503590	51503739	chr13:51503590-51503739	RNASEH2B	3	149	173
chr13	51504783	51504931	chr13:51504783-51504931	RNASEH2B	4	148	454
chr13	51509004	51509152	chr13:51509004-51509152	RNASEH2B	5	148	494
chr13	51517419	51517568	chr13:51517419-51517568	RNASEH2B	6	149	116
chr13	51519541	51519690	chr13:51519541-51519690	RNASEH2B	7	149	557
chr13	51522089	51522238	chr13:51522089-51522238	RNASEH2B	8	149	208
chr13	51523546	51523694	chr13:51523546-51523694	RNASEH2B	9	148	180
chr13	51528007	51528155	chr13:51528007-51528155	RNASEH2B	10	148	325
chr13	51530474	51530630	chr13:51530474-51530630	RNASEH2B	11	156	22
chr13	51544010	51544158	chr13:51544010-51544158	RNASEH2B	unknown	148	1008
chr13	78470557	78470713	chr13:78470557-78470713	EDNRB	unknown	156	332
chr13	78472328	78472476	chr13:78472328-78472476	EDNRB	8	148	630
chr13	78473974	78474122	chr13:78473974-78474122	EDNRB	7	148	184
chr13	78474648	78474797	chr13:78474648-78474797	EDNRB	6	149	168
chr13	78475193	78475342	chr13:78475193-78475342	EDNRB	5	149	167
chr13	78477291	78477495	chr13:78477291-78477495	EDNRB	4	204	603
chr13	78477612	78477760	chr13:78477612-78477760	EDNRB	3	148	488
chr13	78492226	78492814	chr13:78492226-78492814	EDNRB	2	588	2139
chr13	78493532	78493750	chr13:78493532-78493750	EDNRB	unknown	218	575
chr13	99446867	99447015	chr13:99446867-99447015	DOCK9	57	148	1272
chr13	99448389	99448538	chr13:99448389-99448538	DOCK9	56	149	219
chr13	99449364	99449512	chr13:99449364-99449512	DOCK9	55	148	1541
chr13	99449619	99449767	chr13:99449619-99449767	DOCK9	54	148	591
chr13	99452542	99452732	chr13:99452542-99452732	DOCK9	53	190	1096
chr13	99457253	99457463	chr13:99457253-99457463	DOCK9	52	210	781
chr13	99459914	99460062	chr13:99459914-99460062	DOCK9	51	148	190
chr13	99460837	99460986	chr13:99460837-99460986	DOCK9	50	149	70
chr13	99461305	99461454	chr13:99461305-99461454	DOCK9	intronic	149	100
chr13	99461549	99461719	chr13:99461549-99461719	DOCK9	49	170	218
chr13	99462410	99462558	chr13:99462410-99462558	DOCK9	48	148	786
chr13	99476631	99476779	chr13:99476631-99476779	DOCK9	47	148	1316
chr13	99478086	99478234	chr13:99478086-99478234	DOCK9	46	148	325
chr13	99479038	99479187	chr13:99479038-99479187	DOCK9	45	149	431
chr13	99481561	99481776	chr13:99481561-99481776	DOCK9	44	215	1348
chr13	99481879	99482028	chr13:99481879-99482028	DOCK9	43	149	1149
chr13	99483602	99483784	chr13:99483602-99483784	DOCK9	42	182	514
chr13	99483897	99484046	chr13:99483897-99484046	DOCK9	41	149	134
chr13	99489731	99489880	chr13:99489731-99489880	DOCK9	40	149	584
chr13	99498172	99498320	chr13:99498172-99498320	DOCK9	39	148	1726
chr13	99500795	99500944	chr13:99500795-99500944	DOCK9	38	149	394
chr13	99502260	99502408	chr13:99502260-99502408	DOCK9	37	148	110
chr13	99505645	99505793	chr13:99505645-99505793	DOCK9	36	148	288
chr13	99508144	99508293	chr13:99508144-99508293	DOCK9	35	149	317
chr13	99512594	99512776	chr13:99512594-99512776	DOCK9	34	182	391
chr13	99515255	99515404	chr13:99515255-99515404	DOCK9	33	149	392
chr13	99515624	99515802	chr13:99515624-99515802	DOCK9	32	178	355
chr13	99519264	99519413	chr13:99519264-99519413	DOCK9	intronic	149	26
chr13	99519660	99519809	chr13:99519660-99519809	DOCK9	31	149	141
chr13	99520149	99520298	chr13:99520149-99520298	DOCK9	30	149	326
chr13	99520484	99520632	chr13:99520484-99520632	DOCK9	29	148	1020
chr13	99532113	99532262	chr13:99532113-99532262	DOCK9	28	149	321
chr13	99532789	99532938	chr13:99532789-99532938	DOCK9	27	149	1018
chr13	99533772	99533921	chr13:99533772-99533921	DOCK9	26	149	384
chr13	99534129	99534278	chr13:99534129-99534278	DOCK9	25	149	1149
chr13	99535266	99535415	chr13:99535266-99535415	DOCK9	24	149	83
chr13	99536036	99536184	chr13:99536036-99536184	DOCK9	23	148	428
chr13	99537211	99537360	chr13:99537211-99537360	DOCK9	22	149	274
chr13	99537949	99538098	chr13:99537949-99538098	DOCK9	21	149	900
chr13	99538758	99538906	chr13:99538758-99538906	DOCK9	20	148	231
chr13	99540370	99540519	chr13:99540370-99540519	DOCK9	19	149	66
chr13	99540614	99540801	chr13:99540614-99540801	DOCK9	18	187	750
chr13	99540851	99541000	chr13:99540851-99541000	DOCK9	17	149	128
chr13	99549729	99549877	chr13:99549729-99549877	DOCK9	16	148	1133
chr13	99550400	99550548	chr13:99550400-99550548	DOCK9	15	148	754
chr13	99554019	99554167	chr13:99554019-99554167	DOCK9	14	148	195
chr13	99554542	99554745	chr13:99554542-99554745	DOCK9	13	203	562
chr13	99555222	99555370	chr13:99555222-99555370	DOCK9	12	148	150
chr13	99556849	99556997	chr13:99556849-99556997	DOCK9	11	148	136
chr13	99566541	99566690	chr13:99566541-99566690	DOCK9	10	149	278
chr13	99567583	99567757	chr13:99567583-99567757	DOCK9	9	174	742
chr13	99573201	99573349	chr13:99573201-99573349	DOCK9	8	148	198
chr13	99574278	99574427	chr13:99574278-99574427	DOCK9	7	149	807
chr13	99575516	99575665	chr13:99575516-99575665	DOCK9	6	149	288
chr13	99578058	99578206	chr13:99578058-99578206	DOCK9	5	148	144
chr13	99582392	99582541	chr13:99582392-99582541	DOCK9	4	149	231
chr13	99607673	99607821	chr13:99607673-99607821	DOCK9	3	148	438
chr13	99630026	99630175	chr13:99630026-99630175	DOCK9	2	149	968
chr13	99738467	99738615	chr13:99738467-99738615	DOCK9	1	148	417
chr13	103498586	103498735	chr13:103498586-103498735	ERCC5	1	149	458
chr13	103504468	103504643	chr13:103504468-103504643	ERCC5	unknown	175	434
chr13	103506087	103506242	chr13:103506087-103506242	ERCC5	unknown	155	408
chr13	103506607	103506755	chr13:103506607-103506755	ERCC5	unknown	148	121
chr13	103508358	103508506	chr13:103508358-103508506	ERCC5	unknown	148	54
chr13	103510622	103510771	chr13:103510622-103510771	ERCC5	unknown	149	179
chr13	103513857	103514064	chr13:103513857-103514064	ERCC5	unknown	207	236
chr13	103514380	103515453	chr13:103514380-103515453	ERCC5	unknown	1073	3398
chr13	103518017	103518273	chr13:103518017-103518273	ERCC5	unknown	256	353
chr13	103518597	103518746	chr13:103518597-103518746	ERCC5	unknown	149	140
chr13	103518982	103519195	chr13:103518982-103519195	ERCC5	unknown	213	466
chr13	103520461	103520609	chr13:103520461-103520609	ERCC5	unknown	148	399
chr13	103524548	103524748	chr13:103524548-103524748	ERCC5	unknown	200	508
chr13	103525577	103525725	chr13:103525577-103525725	ERCC5	unknown	148	522
chr13	103527657	103528253	chr13:103527657-103528253	ERCC5	unknown	596	538
chr13	111365248	111365397	chr13:111365248-111365397	ING1	1	149	402
chr13	111366490	111366639	chr13:111366490-111366639	ING1	unknown	149	523
chr13	111367791	111368355	chr13:111367791-111368355	ING1	unknown	564	1969
chr13	111371576	111372279	chr13:111371576-111372279	ING1	2	703	1805
chr14	24708996	24709144	chr14:24708996-24709144	TINF2	9	148	1004
chr14	24709241	24709390	chr14:24709241-24709390	TINF2	8	149	923
chr14	24709428	24709577	chr14:24709428-24709577	TINF2	7	149	1098
chr14	24709621	24710081	chr14:24709621-24710081	TINF2	6	460	2927
chr14	24710200	24710348	chr14:24710200-24710348	TINF2	5	148	579
chr14	24710389	24710538	chr14:24710389-24710538	TINF2	4	149	603
chr14	24710857	24711006	chr14:24710857-24711006	TINF2	3	149	530
chr14	24711074	24711222	chr14:24711074-24711222	TINF2	2	148	698
chr14	24711347	24711538	chr14:24711347-24711538	TINF2	1	191	309
chr14	24718519	24718747	chr14:24718519-24718747	TGM1	15	228	556
chr14	24723352	24723500	chr14:24723352-24723500	TGM1	14	148	707
chr14	24723870	24724030	chr14:24723870-24724030	TGM1	13	160	512
chr14	24724178	24724459	chr14:24724178-24724459	TGM1	12	281	1651
chr14	24724570	24724723	chr14:24724570-24724723	TGM1	11	153	917
chr14	24725165	24725313	chr14:24725165-24725313	TGM1	10	148	480
chr14	24727468	24727617	chr14:24727468-24727617	TGM1	9	149	379
chr14	24727736	24727884	chr14:24727736-24727884	TGM1	8	148	932
chr14	24728281	24728455	chr14:24728281-24728455	TGM1	7	174	481
chr14	24728889	24729038	chr14:24728889-24729038	TGM1	6	149	630
chr14	24729131	24729279	chr14:24729131-24729279	TGM1	5	148	1239
chr14	24729656	24729904	chr14:24729656-24729904	TGM1	4	248	989
chr14	24730154	24730313	chr14:24730154-24730313	TGM1	intronic	159	1373
chr14	24730901	24731089	chr14:24730901-24731089	TGM1	3	188	528
chr14	24731240	24731558	chr14:24731240-24731558	TGM1	2	318	782
chr14	35871168	35871317	chr14:35871168-35871317	NFKBIA	6	149	243
chr14	35871600	35871869	chr14:35871600-35871869	NFKBIA	5	269	957
chr14	35871947	35872095	chr14:35871947-35872095	NFKBIA	4	148	459
chr14	35872356	35872566	chr14:35872356-35872566	NFKBIA	3	210	485
chr14	35872876	35873024	chr14:35872876-35873024	NFKBIA	2	148	326
chr14	35873624	35873850	chr14:35873624-35873850	NFKBIA	1	226	493
chr14	50585042	50585591	chr14:50585042-50585591	SOS2	23	549	2210
chr14	50586973	50587122	chr14:50586973-50587122	SOS2	22	149	38
chr14	50596630	50596769	chr14:50596630-50596769	SOS2	21	139	34
chr14	50597199	50597500	chr14:50597199-50597500	SOS2	20	301	1203
chr14	50600821	50600977	chr14:50600821-50600977	SOS2	19	156	134
chr14	50605310	50605522	chr14:50605310-50605522	SOS2	18	212	135
chr14	50606640	50606797	chr14:50606640-50606797	SOS2	17	157	6
chr14	50611868	50612070	chr14:50611868-50612070	SOS2	16	202	140
chr14	50612175	50612334	chr14:50612175-50612334	SOS2	15	159	83
chr14	50616706	50616968	chr14:50616706-50616968	SOS2	14	262	560
chr14	50619768	50619911	chr14:50619768-50619911	SOS2	13	143	23
chr14	50623609	50623859	chr14:50623609-50623859	SOS2	12	250	181
chr14	50625254	50625393	chr14:50625254-50625393	SOS2	11	139	37
chr14	50626129	50626824	chr14:50626129-50626824	SOS2	10	695	1029
chr14	50628180	50628347	chr14:50628180-50628347	SOS2	9	167	201
chr14	50641152	50641290	chr14:50641152-50641290	SOS2	8	138	193
chr14	50647270	50647420	chr14:50647270-50647420	SOS2	7	150	4
chr14	50649161	50649344	chr14:50649161-50649344	SOS2	6	183	111
chr14	50655195	50655438	chr14:50655195-50655438	SOS2	5	243	337
chr14	50666389	50666593	chr14:50666389-50666593	SOS2	4	204	308
chr14	50667651	50667822	chr14:50667651-50667822	SOS2	3	171	290
chr14	50670982	50671147	chr14:50670982-50671147	SOS2	2	165	40
chr14	50697889	50698027	chr14:50697889-50698027	SOS2	1	138	259
chr14	74946915	74947053	chr14:74946915-74947053	NPC2	5	138	449
chr14	74947374	74947513	chr14:74947374-74947513	NPC2	4	139	966
chr14	74951098	74951310	chr14:74951098-74951310	NPC2	3	212	576
chr14	74953012	74953159	chr14:74953012-74953159	NPC2	2	147	1145
chr14	74959867	74960006	chr14:74959867-74960006	NPC2	1	139	293
chr14	76452082	76452231	chr14:76452082-76452231	IFT43	1	149	386
chr14	76455200	76455348	chr14:76455200-76455348	IFT43	2	148	183
chr14	76488629	76488778	chr14:76488629-76488778	IFT43	3	149	463
chr14	76524974	76525122	chr14:76524974-76525122	IFT43	unknown	148	840
chr14	76525619	76525767	chr14:76525619-76525767	IFT43	unknown	148	563
chr14	76542913	76543061	chr14:76542913-76543061	IFT43	4	148	1129
chr14	76548602	76548750	chr14:76548602-76548750	IFT43	5	148	394
chr14	76548923	76549072	chr14:76548923-76549072	IFT43	6	149	997
chr14	76549527	76549675	chr14:76549527-76549675	IFT43	7	148	838
chr14	76549786	76549935	chr14:76549786-76549935	IFT43	8	149	463
chr14	92336568	92336729	chr14:92336568-92336729	FBLN5	11	161	514
chr14	92343831	92344026	chr14:92343831-92344026	FBLN5	10	195	425
chr14	92347625	92347773	chr14:92347625-92347773	FBLN5	9	148	1276
chr14	92349285	92349433	chr14:92349285-92349433	FBLN5	8	148	927
chr14	92353522	92353671	chr14:92353522-92353671	FBLN5	7	149	320
chr14	92357549	92357697	chr14:92357549-92357697	FBLN5	6	148	659
chr14	92361281	92361429	chr14:92361281-92361429	FBLN5	5	148	1021
chr14	92403291	92403545	chr14:92403291-92403545	FBLN5	4	254	1283
chr14	92406860	92407009	chr14:92406860-92407009	FBLN5	3	149	925
chr14	92409204	92409352	chr14:92409204-92409352	FBLN5	2	148	483
chr14	92412996	92413145	chr14:92412996-92413145	FBLN5	intronic	149	504
chr14	92413491	92413639	chr14:92413491-92413639	FBLN5	1	148	475
chr14	99640468	99642552	chr14:99640468-99642552	BCL11B	4	2084	5576
chr14	99697662	99697914	chr14:99697662-99697914	BCL11B	3	252	943
chr14	99723788	99724196	chr14:99723788-99724196	BCL11B	2	408	2164
chr14	99737457	99737596	chr14:99737457-99737596	BCL11B	1	139	557
chr14	105236648	105236787	chr14:105236648-105236787	AKT1	14	139	597
chr14	105237062	105237204	chr14:105237062-105237204	AKT1	13	142	1223
chr14	105238676	105238815	chr14:105238676-105238815	AKT1	12	139	589
chr14	105239195	105239449	chr14:105239195-105239449	AKT1	11	254	904
chr14	105239568	105239736	chr14:105239568-105239736	AKT1	10	168	3114
chr14	105239772	105239937	chr14:105239772-105239937	AKT1	9	165	1372
chr14	105240214	105240352	chr14:105240214-105240352	AKT1	8	138	781
chr14	105241238	105241377	chr14:105241238-105241377	AKT1	7	139	813
chr14	105241393	105241564	chr14:105241393-105241564	AKT1	6	171	1025
chr14	105241969	105242156	chr14:105241969-105242156	AKT1	5	187	1740
chr14	105242976	105243127	chr14:105242976-105243127	AKT1	4	151	820
chr14	105246405	105246573	chr14:105246405-105246573	AKT1	3	168	1273
chr14	105258888	105259027	chr14:105258888-105259027	AKT1	2	139	1352
chr15	28000507	28000645	chr15:28000507-28000645	OCA2	24	138	652
chr15	28090082	28090221	chr15:28090082-28090221	OCA2	23	139	798
chr15	28096505	28096644	chr15:28096505-28096644	OCA2	22	139	1637
chr15	28116280	28116424	chr15:28116280-28116424	OCA2	21	144	674
chr15	28116969	28117108	chr15:28116969-28117108	OCA2	20	139	519
chr15	28171253	28171420	chr15:28171253-28171420	OCA2	19	167	622
chr15	28196910	28197058	chr15:28196910-28197058	OCA2	18	148	860
chr15	28200263	28200402	chr15:28200263-28200402	OCA2	17	139	555
chr15	28202714	28202901	chr15:28202714-28202901	OCA2	16	187	598
chr15	28211816	28211988	chr15:28211816-28211988	OCA2	15	172	488
chr15	28228471	28228649	chr15:28228471-28228649	OCA2	14	178	2800
chr15	28230190	28230354	chr15:28230190-28230354	OCA2	13	164	593
chr15	28231692	28231830	chr15:28231692-28231830	OCA2	12	138	143
chr15	28234710	28234849	chr15:28234710-28234849	OCA2	11	139	686
chr15	28235688	28235827	chr15:28235688-28235827	OCA2	10	139	900
chr15	28259902	28260095	chr15:28259902-28260095	OCA2	9	193	1421
chr15	28261222	28261360	chr15:28261222-28261360	OCA2	8	138	2639
chr15	28263523	28263723	chr15:28263523-28263723	OCA2	7	200	1455
chr15	28267614	28267818	chr15:28267614-28267818	OCA2	6	204	684
chr15	28269950	28270089	chr15:28269950-28270089	OCA2	5	139	841
chr15	28272997	28273225	chr15:28272997-28273225	OCA2	4	228	1900
chr15	28277191	28277329	chr15:28277191-28277329	OCA2	3	138	412
chr15	28326774	28327040	chr15:28326774-28327040	OCA2	2	266	703
chr15	34634165	34634313	chr15:34634165-34634313	NOP10	2	148	981
chr15	34635173	34635322	chr15:34635173-34635322	NOP10	1	149	444
chr15	38545333	38545472	chr15:38545333-38545472	SPRED1	1	139	872
chr15	38591554	38591768	chr15:38591554-38591768	SPRED1	2	214	392
chr15	38614422	38614630	chr15:38614422-38614630	SPRED1	3	208	68
chr15	38616918	38617056	chr15:38616918-38617056	SPRED1	4	138	21
chr15	38631918	38632116	chr15:38631918-38632116	SPRED1	5	198	87
chr15	38641603	38641744	chr15:38641603-38641744	SPRED1	6	141	169
chr15	38643195	38643885	chr15:38643195-38643885	SPRED1	7	690	1748
chr15	40763393	40764563	chr15:40763393-40764563	CHST14	1	1170	5614
chr15	41221830	41221969	chr15:41221830-41221969	DLL4	1	139	368
chr15	41222025	41222334	chr15:41222025-41222334	DLL4	2	309	1560
chr15	41222782	41222921	chr15:41222782-41222921	DLL4	3	139	149
chr15	41223681	41223984	chr15:41223681-41223984	DLL4	4	303	3628
chr15	41224330	41224468	chr15:41224330-41224468	DLL4	5	138	1863
chr15	41224495	41224665	chr15:41224495-41224665	DLL4	6	170	1331
chr15	41226726	41226935	chr15:41226726-41226935	DLL4	7	209	2106
chr15	41227076	41227335	chr15:41227076-41227335	DLL4	8	259	1717
chr15	41228406	41229148	chr15:41228406-41229148	DLL4	9	742	3323
chr15	41229596	41229744	chr15:41229596-41229744	DLL4	10	148	1176
chr15	41230160	41230299	chr15:41230160-41230299	DLL4	11	139	968
chr15	43525389	43525542	chr15:43525389-43525542	TGM5	13	153	562
chr15	43525744	43525893	chr15:43525744-43525893	TGM5	12	149	1122
chr15	43526967	43527127	chr15:43526967-43527127	TGM5	11	160	904
chr15	43527667	43528035	chr15:43527667-43528035	TGM5	10	368	903
chr15	43531015	43531254	chr15:43531015-43531254	TGM5	9	239	1344
chr15	43531338	43531487	chr15:43531338-43531487	TGM5	8	149	488
chr15	43533045	43533193	chr15:43533045-43533193	TGM5	7	148	1074
chr15	43544957	43545134	chr15:43544957-43545134	TGM5	6	177	520
chr15	43545694	43545842	chr15:43545694-43545842	TGM5	5	148	1233
chr15	43548751	43548899	chr15:43548751-43548899	TGM5	4	148	998
chr15	43552250	43552495	chr15:43552250-43552495	TGM5	3	245	484
chr15	43552598	43552777	chr15:43552598-43552777	TGM5	2	179	834
chr15	43558968	43559117	chr15:43558968-43559117	TGM5	1	149	190
chr15	45003709	45003847	chr15:45003709-45003847	B2M	1	138	1194
chr15	45007601	45007942	chr15:45007601-45007942	B2M	2	341	2366
chr15	45008464	45008603	chr15:45008464-45008603	B2M	3	139	588
chr15	45879613	45879752	chr15:45879613-45879752	BLOC1S6	1	139	153
chr15	45884313	45884494	chr15:45884313-45884494	BLOC1S6	2	181	218
chr15	45895272	45895411	chr15:45895272-45895411	BLOC1S6	3	139	158
chr15	45897600	45897738	chr15:45897600-45897738	BLOC1S6	4	138	35
chr15	45898573	45898732	chr15:45898573-45898732	BLOC1S6	5	159	213
chr15	48413228	48413376	chr15:48413228-48413376	SLC24A5	1	148	627
chr15	48414054	48414301	chr15:48414054-48414301	SLC24A5	2	247	1207
chr15	48426422	48426571	chr15:48426422-48426571	SLC24A5	3	149	846
chr15	48426609	48426758	chr15:48426609-48426758	SLC24A5	4	149	610
chr15	48427057	48427205	chr15:48427057-48427205	SLC24A5	5	148	218
chr15	48428880	48429160	chr15:48428880-48429160	SLC24A5	6	280	278
chr15	48431166	48431372	chr15:48431166-48431372	SLC24A5	7	206	135
chr15	48433286	48433435	chr15:48433286-48433435	SLC24A5	8	149	283
chr15	48434226	48434548	chr15:48434226-48434548	SLC24A5	9	322	504
chr15	48703187	48703576	chr15:48703187-48703576	FBN1	66	389	829
chr15	48704766	48704940	chr15:48704766-48704940	FBN1	65	174	1452
chr15	48707279	48707438	chr15:48707279-48707438	FBN1	intronic	159	102
chr15	48707733	48707964	chr15:48707733-48707964	FBN1	64	231	901
chr15	48712869	48713018	chr15:48712869-48713018	FBN1	63	149	579
chr15	48713745	48713893	chr15:48713745-48713893	FBN1	62	148	717
chr15	48714133	48714281	chr15:48714133-48714281	FBN1	61	148	741
chr15	48717553	48717701	chr15:48717553-48717701	FBN1	60	148	795
chr15	48717924	48718073	chr15:48717924-48718073	FBN1	59	149	288
chr15	48719764	48719970	chr15:48719764-48719970	FBN1	58	206	593
chr15	48720531	48720680	chr15:48720531-48720680	FBN1	57	149	913
chr15	48721550	48721709	chr15:48721550-48721709	FBN1	intronic	159	31
chr15	48722859	48723008	chr15:48722859-48723008	FBN1	56	149	1094
chr15	48725050	48725198	chr15:48725050-48725198	FBN1	55	148	1292
chr15	48726776	48726925	chr15:48726776-48726925	FBN1	54	149	251
chr15	48729142	48729290	chr15:48729142-48729290	FBN1	53	148	203
chr15	48729477	48729626	chr15:48729477-48729626	FBN1	52	149	287
chr15	48729965	48730114	chr15:48729965-48730114	FBN1	51	149	1251
chr15	48733906	48734055	chr15:48733906-48734055	FBN1	50	149	296
chr15	48736723	48736872	chr15:48736723-48736872	FBN1	49	149	316
chr15	48737563	48737711	chr15:48737563-48737711	FBN1	48	148	818
chr15	48738887	48739187	chr15:48738887-48739187	FBN1	47	300	2056
chr15	48740953	48741102	chr15:48740953-48741102	FBN1	46	149	207
chr15	48744746	48744894	chr15:48744746-48744894	FBN1	45	148	796
chr15	48748822	48748971	chr15:48748822-48748971	FBN1	44	149	639
chr15	48752404	48752553	chr15:48752404-48752553	FBN1	43	149	343
chr15	48755279	48755437	chr15:48755279-48755437	FBN1	42	158	659
chr15	48756083	48756231	chr15:48756083-48756231	FBN1	41	148	568
chr15	48757753	48757902	chr15:48757753-48757902	FBN1	40	149	594
chr15	48757947	48758095	chr15:48757947-48758095	FBN1	39	148	355
chr15	48760135	48760299	chr15:48760135-48760299	FBN1	38	164	182
chr15	48760596	48760744	chr15:48760596-48760744	FBN1	37	148	849
chr15	48762818	48762966	chr15:48762818-48762966	FBN1	36	148	663
chr15	48764736	48764885	chr15:48764736-48764885	FBN1	35	149	975
chr15	48766439	48766587	chr15:48766439-48766587	FBN1	34	148	462
chr15	48766712	48766860	chr15:48766712-48766860	FBN1	33	148	456
chr15	48773840	48773989	chr15:48773840-48773989	FBN1	32	149	196
chr15	48776003	48776152	chr15:48776003-48776152	FBN1	31	149	582
chr15	48777558	48777706	chr15:48777558-48777706	FBN1	30	148	878
chr15	48779260	48779409	chr15:48779260-48779409	FBN1	29	149	542
chr15	48779497	48779646	chr15:48779497-48779646	FBN1	28	149	1035
chr15	48780300	48780448	chr15:48780300-48780448	FBN1	27	148	1172
chr15	48780553	48780702	chr15:48780553-48780702	FBN1	26	149	611
chr15	48782048	48782275	chr15:48782048-48782275	FBN1	25	227	1002
chr15	48784646	48784795	chr15:48784646-48784795	FBN1	24	149	220
chr15	48786352	48786500	chr15:48786352-48786500	FBN1	23	148	118
chr15	48787314	48787463	chr15:48787314-48787463	FBN1	22	149	420
chr15	48787651	48787800	chr15:48787651-48787800	FBN1	21	149	169
chr15	48788285	48788434	chr15:48788285-48788434	FBN1	20	149	322
chr15	48789451	48789600	chr15:48789451-48789600	FBN1	19	149	197
chr15	48791134	48791283	chr15:48791134-48791283	FBN1	18	149	784
chr15	48795984	48796136	chr15:48795984-48796136	FBN1	17	152	1376
chr15	48797209	48797357	chr15:48797209-48797357	FBN1	16	148	755
chr15	48800766	48800914	chr15:48800766-48800914	FBN1	15	148	736
chr15	48802229	48802378	chr15:48802229-48802378	FBN1	14	149	473
chr15	48805731	48805880	chr15:48805731-48805880	FBN1	13	149	365
chr15	48807580	48807728	chr15:48807580-48807728	FBN1	12	148	833
chr15	48808380	48808559	chr15:48808380-48808559	FBN1	11	179	171
chr15	48812856	48813014	chr15:48812856-48813014	FBN1	10	158	397
chr15	48818315	48818464	chr15:48818315-48818464	FBN1	9	149	794
chr15	48826265	48826414	chr15:48826265-48826414	FBN1	8	149	315
chr15	48829808	48830005	chr15:48829808-48830005	FBN1	7	197	429
chr15	48888453	48888602	chr15:48888453-48888602	FBN1	6	149	655
chr15	48892309	48892458	chr15:48892309-48892458	FBN1	5	149	402
chr15	48902900	48903048	chr15:48902900-48903048	FBN1	4	148	643
chr15	48905174	48905322	chr15:48905174-48905322	FBN1	3	148	491
chr15	48936803	48936966	chr15:48936803-48936966	FBN1	2	163	975
chr15	52605893	52606045	chr15:52605893-52606045	MYO5A	41	152	199
chr15	52606286	52606434	chr15:52606286-52606434	MYO5A	40	148	230
chr15	52609245	52609419	chr15:52609245-52609419	MYO5A	39	174	607
chr15	52611257	52611539	chr15:52611257-52611539	MYO5A	38	282	1673
chr15	52613556	52613706	chr15:52613556-52613706	MYO5A	37	150	1034
chr15	52615522	52615671	chr15:52615522-52615671	MYO5A	36	149	303
chr15	52620049	52620203	chr15:52620049-52620203	MYO5A	35	154	519
chr15	52622549	52622697	chr15:52622549-52622697	MYO5A	34	148	581
chr15	52628632	52628781	chr15:52628632-52628781	MYO5A	33	149	161
chr15	52629970	52630118	chr15:52629970-52630118	MYO5A	intronic	148	417
chr15	52632393	52632591	chr15:52632393-52632591	MYO5A	32	198	638
chr15	52635280	52635428	chr15:52635280-52635428	MYO5A	31	148	421
chr15	52638534	52638682	chr15:52638534-52638682	MYO5A	30	148	155
chr15	52640945	52641093	chr15:52640945-52641093	MYO5A	29	148	18
chr15	52643451	52643678	chr15:52643451-52643678	MYO5A	28	227	803
chr15	52645754	52645903	chr15:52645754-52645903	MYO5A	27	149	331
chr15	52646065	52646214	chr15:52646065-52646214	MYO5A	26	149	884
chr15	52652147	52652296	chr15:52652147-52652296	MYO5A	25	149	500
chr15	52656751	52656899	chr15:52656751-52656899	MYO5A	24	148	570
chr15	52659200	52659349	chr15:52659200-52659349	MYO5A	23	149	832
chr15	52662366	52662614	chr15:52662366-52662614	MYO5A	22	248	1473
chr15	52664321	52664560	chr15:52664321-52664560	MYO5A	21	239	733
chr15	52667501	52667657	chr15:52667501-52667657	MYO5A	20	156	514
chr15	52668544	52668755	chr15:52668544-52668755	MYO5A	19	211	585
chr15	52671802	52671950	chr15:52671802-52671950	MYO5A	18	148	904
chr15	52671988	52672136	chr15:52671988-52672136	MYO5A	17	148	887
chr15	52675262	52675411	chr15:52675262-52675411	MYO5A	16	149	456
chr15	52676358	52676519	chr15:52676358-52676519	MYO5A	15	161	940
chr15	52679993	52680142	chr15:52679993-52680142	MYO5A	14	149	182
chr15	52681423	52681572	chr15:52681423-52681572	MYO5A	13	149	385
chr15	52684123	52684271	chr15:52684123-52684271	MYO5A	12	148	324
chr15	52688479	52688628	chr15:52688479-52688628	MYO5A	11	149	43
chr15	52689398	52689663	chr15:52689398-52689663	MYO5A	10	265	657
chr15	52697463	52697611	chr15:52697463-52697611	MYO5A	9	148	332
chr15	52699468	52699617	chr15:52699468-52699617	MYO5A	8	149	507
chr15	52700222	52700371	chr15:52700222-52700371	MYO5A	7	149	144
chr15	52702527	52702676	chr15:52702527-52702676	MYO5A	6	149	335
chr15	52708342	52708498	chr15:52708342-52708498	MYO5A	5	156	478
chr15	52718025	52718173	chr15:52718025-52718173	MYO5A	4	148	708
chr15	52720595	52720766	chr15:52720595-52720766	MYO5A	3	171	662
chr15	52725353	52725501	chr15:52725353-52725501	MYO5A	2	148	207
chr15	52820916	52821064	chr15:52820916-52821064	MYO5A	1	148	131
chr15	55497705	55497903	chr15:55497705-55497903	RAB27A	7	198	1236
chr15	55516074	55516223	chr15:55516074-55516223	RAB27A	6	149	418
chr15	55520784	55520933	chr15:55520784-55520933	RAB27A	5	149	179
chr15	55522567	55522716	chr15:55522567-55522716	RAB27A	4	149	651
chr15	55526980	55527132	chr15:55526980-55527132	RAB27A	3	152	213
chr15	58889724	58889862	chr15:58889724-58889862	ADAM10	16	138	899
chr15	58891777	58891943	chr15:58891777-58891943	ADAM10	15	166	243
chr15	58902368	58902736	chr15:58902368-58902736	ADAM10	14	368	1266
chr15	58903178	58903326	chr15:58903178-58903326	ADAM10	13	148	96
chr15	58903987	58904210	chr15:58903987-58904210	ADAM10	12	223	924
chr15	58913650	58913840	chr15:58913650-58913840	ADAM10	11	190	1387
chr15	58919879	58920102	chr15:58919879-58920102	ADAM10	10	223	774
chr15	58925375	58925578	chr15:58925375-58925578	ADAM10	9	203	286
chr15	58932956	58933179	chr15:58932956-58933179	ADAM10	8	223	646
chr15	58936062	58936200	chr15:58936062-58936200	ADAM10	7	138	145
chr15	58938234	58938423	chr15:58938234-58938423	ADAM10	6	189	647
chr15	58957276	58957416	chr15:58957276-58957416	ADAM10	5	140	302
chr15	58971303	58971501	chr15:58971303-58971501	ADAM10	4	198	244
chr15	58974375	58974533	chr15:58974375-58974533	ADAM10	3	158	89
chr15	59009756	59009946	chr15:59009756-59009946	ADAM10	2	190	193
chr15	59041637	59041775	chr15:59041637-59041775	ADAM10	1	138	498
chr15	66679651	66679800	chr15:66679651-66679800	MAP2K1	1	149	396
chr15	66694204	66694353	chr15:66694204-66694353	MAP2K1	intronic	149	284
chr15	66727365	66727575	chr15:66727365-66727575	MAP2K1	2	210	398
chr15	66729083	66729231	chr15:66729083-66729231	MAP2K1	3	148	754
chr15	66735582	66735731	chr15:66735582-66735731	MAP2K1	4	149	302
chr15	66736945	66737094	chr15:66736945-66737094	MAP2K1	5	149	71
chr15	66774081	66774229	chr15:66774081-66774229	MAP2K1	6	148	767
chr15	66777328	66777529	chr15:66777328-66777529	MAP2K1	7	201	556
chr15	66779524	66779672	chr15:66779524-66779672	MAP2K1	8	148	652
chr15	66781509	66781658	chr15:66781509-66781658	MAP2K1	9	149	562
chr15	66782004	66782153	chr15:66782004-66782153	MAP2K1	10	149	498
chr15	66782822	66782971	chr15:66782822-66782971	MAP2K1	11	149	628
chr15	67495123	67495272	chr15:67495123-67495272	AAGAB	10	149	885
chr15	67495836	67495985	chr15:67495836-67495985	AAGAB	9	149	280
chr15	67496360	67496508	chr15:67496360-67496508	AAGAB	8	148	564
chr15	67500874	67501022	chr15:67500874-67501022	AAGAB	7	148	724
chr15	67501767	67501915	chr15:67501767-67501915	AAGAB	6	148	236
chr15	67524119	67524268	chr15:67524119-67524268	AAGAB	5	149	405
chr15	67528287	67528436	chr15:67528287-67528436	AAGAB	4	149	105
chr15	67528720	67528868	chr15:67528720-67528868	AAGAB	3	148	604
chr15	67528968	67529158	chr15:67528968-67529158	AAGAB	unknown	190	153
chr15	67546859	67547007	chr15:67546859-67547007	AAGAB	unknown	148	213
chr15	77287858	77288007	chr15:77287858-77288007	PSTPIP1	1	149	523
chr15	77300328	77300476	chr15:77300328-77300476	PSTPIP1	unknown	148	888
chr15	77310465	77310613	chr15:77310465-77310613	PSTPIP1	2	148	756
chr15	77310761	77310909	chr15:77310761-77310909	PSTPIP1	3	148	423
chr15	77317568	77317716	chr15:77317568-77317716	PSTPIP1	4	148	896
chr15	77317818	77317966	chr15:77317818-77317966	PSTPIP1	5	148	367
chr15	77320150	77320298	chr15:77320150-77320298	PSTPIP1	6	148	179
chr15	77320870	77321018	chr15:77320870-77321018	PSTPIP1	7	148	381
chr15	77321818	77321967	chr15:77321818-77321967	PSTPIP1	8	149	160
chr15	77322808	77322957	chr15:77322808-77322957	PSTPIP1	9	149	375
chr15	77323496	77323644	chr15:77323496-77323644	PSTPIP1	10	148	1434
chr15	77324639	77324929	chr15:77324639-77324929	PSTPIP1	11	290	570
chr15	77325174	77325322	chr15:77325174-77325322	PSTPIP1	12	148	349
chr15	77327802	77327951	chr15:77327802-77327951	PSTPIP1	13	149	486
chr15	77328135	77328284	chr15:77328135-77328284	PSTPIP1	14	149	296
chr15	77329377	77329526	chr15:77329377-77329526	PSTPIP1	15	149	531
chr15	79502053	79502266	chr15:79502053-79502266	MIR184	ncRNA_exonic	213	1080
chr15	91290602	91290741	chr15:91290602-91290741	BLM	2	139	184
chr15	91292577	91293317	chr15:91292577-91293317	BLM	3	740	1082
chr15	91294997	91295196	chr15:91294997-91295196	BLM	4	199	176
chr15	91298021	91298188	chr15:91298021-91298188	BLM	5	167	20
chr15	91303357	91303529	chr15:91303357-91303529	BLM	6	172	405
chr15	91303804	91304505	chr15:91303804-91304505	BLM	7	701	1300
chr15	91306176	91306407	chr15:91306176-91306407	BLM	8	231	393
chr15	91308506	91308664	chr15:91308506-91308664	BLM	9	158	197
chr15	91310120	91310273	chr15:91310120-91310273	BLM	10	153	28
chr15	91312343	91312481	chr15:91312343-91312481	BLM	11	138	588
chr15	91312648	91312836	chr15:91312648-91312836	BLM	12	188	1295
chr15	91326032	91326178	chr15:91326032-91326178	BLM	13	146	87
chr15	91328131	91328331	chr15:91328131-91328331	BLM	14	200	1525
chr15	91333859	91334094	chr15:91333859-91334094	BLM	15	235	633
chr15	91337377	91337607	chr15:91337377-91337607	BLM	16	230	114
chr15	91341400	91341587	chr15:91341400-91341587	BLM	17	187	448
chr15	91346731	91346970	chr15:91346731-91346970	BLM	18	239	257
chr15	91347377	91347609	chr15:91347377-91347609	BLM	19	232	478
chr15	91352347	91352509	chr15:91352347-91352509	BLM	20	162	452
chr15	91354415	91354656	chr15:91354415-91354656	BLM	21	241	347
chr15	91358312	91358529	chr15:91358312-91358529	BLM	22	217	221
chr15	91542170	91542319	chr15:91542170-91542319	VPS33B	23	149	678
chr15	91542891	91543039	chr15:91542891-91543039	VPS33B	22	148	1147
chr15	91543093	91543242	chr15:91543093-91543242	VPS33B	21	149	1799
chr15	91543696	91543845	chr15:91543696-91543845	VPS33B	20	149	497
chr15	91544581	91544730	chr15:91544581-91544730	VPS33B	19	149	645
chr15	91545272	91545420	chr15:91545272-91545420	VPS33B	18	148	913
chr15	91546264	91546412	chr15:91546264-91546412	VPS33B	17	148	649
chr15	91548060	91548208	chr15:91548060-91548208	VPS33B	16	148	1374
chr15	91548243	91548391	chr15:91548243-91548391	VPS33B	15	148	1410
chr15	91548573	91548721	chr15:91548573-91548721	VPS33B	14	148	1191
chr15	91548895	91549043	chr15:91548895-91549043	VPS33B	13	148	925
chr15	91549172	91549320	chr15:91549172-91549320	VPS33B	12	148	394
chr15	91549564	91549713	chr15:91549564-91549713	VPS33B	11	149	1266
chr15	91549846	91549995	chr15:91549846-91549995	VPS33B	10	149	497
chr15	91550154	91550302	chr15:91550154-91550302	VPS33B	9	148	1259
chr15	91550677	91550825	chr15:91550677-91550825	VPS33B	8	148	792
chr15	91551073	91551221	chr15:91551073-91551221	VPS33B	7	148	859
chr15	91552979	91553128	chr15:91552979-91553128	VPS33B	6	149	168
chr15	91556993	91557142	chr15:91556993-91557142	VPS33B	5	149	892
chr15	91557564	91557713	chr15:91557564-91557713	VPS33B	4	149	682
chr15	91560149	91560298	chr15:91560149-91560298	VPS33B	3	149	1062
chr15	91561001	91561149	chr15:91561001-91561149	VPS33B	2	148	635
chr15	91565357	91565506	chr15:91565357-91565506	VPS33B	1	149	475
chr15	100514587	100514787	chr15:100514587-100514787	ADAMTS17	22	200	1502
chr15	100516230	100516447	chr15:100516230-100516447	ADAMTS17	21	217	2151
chr15	100533233	100533425	chr15:100533233-100533425	ADAMTS17	20	192	1665
chr15	100537570	100537814	chr15:100537570-100537814	ADAMTS17	19	244	1259
chr15	100589042	100589217	chr15:100589042-100589217	ADAMTS17	18	175	1404
chr15	100591757	100591956	chr15:100591757-100591956	ADAMTS17	17	199	672
chr15	100594082	100594279	chr15:100594082-100594279	ADAMTS17	16	197	1873
chr15	100603844	100603984	chr15:100603844-100603984	ADAMTS17	intronic	140	856
chr15	100636541	100636701	chr15:100636541-100636701	ADAMTS17	15	160	1162
chr15	100649174	100649341	chr15:100649174-100649341	ADAMTS17	14	167	1094
chr15	100657032	100657238	chr15:100657032-100657238	ADAMTS17	13	206	580
chr15	100672192	100672377	chr15:100672192-100672377	ADAMTS17	12	185	1785
chr15	100673399	100673540	chr15:100673399-100673540	ADAMTS17	11	141	0
chr15	100692797	100692987	chr15:100692797-100692987	ADAMTS17	10	190	1215
chr15	100695365	100695545	chr15:100695365-100695545	ADAMTS17	9	180	2257
chr15	100739503	100739648	chr15:100739503-100739648	ADAMTS17	8	145	605
chr15	100794293	100794432	chr15:100794293-100794432	ADAMTS17	7	139	911
chr15	100801664	100801861	chr15:100801664-100801861	ADAMTS17	6	197	1379
chr15	100802529	100802668	chr15:100802529-100802668	ADAMTS17	5	139	79
chr15	100821414	100821626	chr15:100821414-100821626	ADAMTS17	4	212	700
chr15	100871074	100871279	chr15:100871074-100871279	ADAMTS17	3	205	1236
chr15	100881224	100881634	chr15:100881224-100881634	ADAMTS17	2	410	305
chr15	100881996	100882134	chr15:100881996-100882134	ADAMTS17	1	138	192
chr15	100942918	100943070	chr15:100942918-100943070	CERS3	11	152	652
chr15	100996098	100996251	chr15:100996098-100996251	CERS3	10	153	183
chr15	101009562	101009710	chr15:101009562-101009710	CERS3	9	148	89
chr15	101013119	101013267	chr15:101013119-101013267	CERS3	8	148	343
chr15	101016263	101016411	chr15:101016263-101016411	CERS3	7	148	72
chr15	101019584	101019732	chr15:101019584-101019732	CERS3	6	148	205
chr15	101020148	101020297	chr15:101020148-101020297	CERS3	5	149	75
chr15	101024740	101024888	chr15:101024740-101024888	CERS3	4	148	742
chr15	101031005	101031153	chr15:101031005-101031153	CERS3	3	148	131
chr15	101041882	101042055	chr15:101041882-101042055	CERS3	2	173	379
chr15	101043856	101044005	chr15:101043856-101044005	CERS3	1	149	508
chr16	2098611	2098760	chr16:2098611-2098760	TSC2	2	149	626
chr16	2100370	2100518	chr16:2100370-2100518	TSC2	3	148	860
chr16	2103343	2103837	chr16:2103343-2103837	TSC2	4	494	1818
chr16	2104295	2104443	chr16:2104295-2104443	TSC2	5	148	1128
chr16	2105387	2105536	chr16:2105387-2105536	TSC2	6	149	1209
chr16	2106147	2106295	chr16:2106147-2106295	TSC2	7	148	830
chr16	2106633	2106782	chr16:2106633-2106782	TSC2	8	149	1174
chr16	2107068	2107217	chr16:2107068-2107217	TSC2	9	149	614
chr16	2107381	2107540	chr16:2107381-2107540	TSC2	intronic	159	1285
chr16	2108737	2108885	chr16:2108737-2108885	TSC2	10	148	901
chr16	2110668	2110817	chr16:2110668-2110817	TSC2	11	149	837
chr16	2111866	2112015	chr16:2111866-2112015	TSC2	12	149	654
chr16	2112475	2112624	chr16:2112475-2112624	TSC2	13	149	675
chr16	2112939	2113088	chr16:2112939-2113088	TSC2	14	149	462
chr16	2114273	2114428	chr16:2114273-2114428	TSC2	15	155	535
chr16	2115504	2115652	chr16:2115504-2115652	TSC2	16	148	656
chr16	2120444	2120592	chr16:2120444-2120592	TSC2	17	148	1257
chr16	2121490	2121638	chr16:2121490-2121638	TSC2	18	148	1321
chr16	2121785	2121935	chr16:2121785-2121935	TSC2	19	150	439
chr16	2122229	2122377	chr16:2122229-2122377	TSC2	20	148	1398
chr16	2122843	2122991	chr16:2122843-2122991	TSC2	21	148	652
chr16	2124201	2124390	chr16:2124201-2124390	TSC2	22	189	1003
chr16	2125772	2125921	chr16:2125772-2125921	TSC2	23	149	1139
chr16	2126046	2126194	chr16:2126046-2126194	TSC2	24	148	1127
chr16	2126465	2126613	chr16:2126465-2126613	TSC2	25	148	574
chr16	2127589	2127737	chr16:2127589-2127737	TSC2	26	148	601
chr16	2129033	2129197	chr16:2129033-2129197	TSC2	27	164	715
chr16	2129277	2129429	chr16:2129277-2129429	TSC2	28	152	541
chr16	2129540	2129688	chr16:2129540-2129688	TSC2	29	148	502
chr16	2130166	2130378	chr16:2130166-2130378	TSC2	30	212	505
chr16	2131596	2131799	chr16:2131596-2131799	TSC2	31	203	401
chr16	2132397	2132545	chr16:2132397-2132545	TSC2	32	148	795
chr16	2133488	2133817	chr16:2133488-2133817	TSC2	33	329	1157
chr16	2134229	2134716	chr16:2134229-2134716	TSC2	34	487	1267
chr16	2134915	2135064	chr16:2134915-2135064	TSC2	35	149	1412
chr16	2135203	2135351	chr16:2135203-2135351	TSC2	36	148	835
chr16	2136194	2136380	chr16:2136194-2136380	TSC2	37	186	367
chr16	2136728	2136877	chr16:2136728-2136877	TSC2	38	149	982
chr16	2137829	2138111	chr16:2137829-2138111	TSC2	39	282	2497
chr16	2138020	2138169	chr16:2138020-2138169	TSC2	40	149	2069
chr16	2138203	2138351	chr16:2138203-2138351	TSC2	41	148	1613
chr16	2138447	2138611	chr16:2138447-2138611	TSC2	42	164	733
chr16	14014023	14014229	chr16:14014023-14014229	ERCC4	1	206	458
chr16	14015868	14016088	chr16:14015868-14016088	ERCC4	2	220	816
chr16	14020418	14020613	chr16:14020418-14020613	ERCC4	3	195	468
chr16	14021885	14022092	chr16:14021885-14022092	ERCC4	4	207	239
chr16	14024567	14024747	chr16:14024567-14024747	ERCC4	5	180	223
chr16	14026012	14026161	chr16:14026012-14026161	ERCC4	6	149	120
chr16	14028030	14028178	chr16:14028030-14028178	ERCC4	7	148	80
chr16	14029003	14029600	chr16:14029003-14029600	ERCC4	8	597	1681
chr16	14031595	14031743	chr16:14031595-14031743	ERCC4	9	148	186
chr16	14038562	14038710	chr16:14038562-14038710	ERCC4	10	148	591
chr16	14041471	14042204	chr16:14041471-14042204	ERCC4	11	733	3650
chr16	14530532	14530671	chr16:14530532-14530671	PARN	24	139	1110
chr16	14540725	14540958	chr16:14540725-14540958	PARN	23	233	1630
chr16	14576475	14576704	chr16:14576475-14576704	PARN	22	229	1522
chr16	14645846	14645984	chr16:14645846-14645984	PARN	21	138	589
chr16	14647896	14648034	chr16:14647896-14648034	PARN	20	138	119
chr16	14649469	14649608	chr16:14649469-14649608	PARN	19	139	72
chr16	14674696	14674835	chr16:14674696-14674835	PARN	18	139	49
chr16	14676018	14676168	chr16:14676018-14676168	PARN	17	150	253
chr16	14678172	14678311	chr16:14678172-14678311	PARN	16	139	129
chr16	14678558	14678696	chr16:14678558-14678696	PARN	15	138	37
chr16	14680127	14680266	chr16:14680127-14680266	PARN	14	139	87
chr16	14687127	14687266	chr16:14687127-14687266	PARN	13	139	164
[truncated: 4,780 more rows]
