# Supplementary material for: Identification of five novel variants of ADAR1 in dyschromatosis symmetrica hereditaria by next-generation sequencing
Source: Front Pediatr. 2023 Jul 5;11:1161502. doi: 10.3389/fped.2023.1161502 (PMC10354868; doi:10.3389/fped.2023.1161502)
Supplement: Supplementary file 3 [file Table3.xlsx]

## Sheet: 17C024008_D001_CapNGS.Skin-Skin
Sample	Raw_data_bases(Mb)	Clean_data_bases(Mb)	Aligned_bases(Mb)	Aligned	Initial bases on target	Base covered on target	Coverage of target region	Effective bases on target	Fraction of effective bases on target	Average sequencing depth on target	Fraction of target covered with at least 4X	Fraction of target covered with at least 10X	Fraction of target covered with at least 20X	duplication rate	chip
	1625.36	1505.32	1501.5	0.9975	1399597	1398357	0.9991	612436566	0.4079	437.58	0.9972	0.993	0.9832	0.1233	Skin-SkinAdd
